# Supplementary material for: Identification and Validation of an Autophagy-Related Gene Signature for Prognostic Prediction and Immunotherapy Response in Esophageal Squamous Cell Carcinoma
Source: Cancers (Basel). 2026 Jan 27;18(3):388. doi: 10.3390/cancers18030388 (PMC12897147; doi:10.3390/cancers18030388)
Supplement: Supplementary file 1 [file cancers-18-00388-s001.zip]

Archive with 14 entries (14 files):
- Figure S1.tif
- Figure S2.tif
- Figure S3.tif
- Figure S4.tif
- Figure S5.tif
- Figure S6.tif
- Figure S7.tif
- Figure S8.tif
- suplementary table 3.pdf
- supplementary table 1.xlsx
- supplementary table 2.xlsx
- supplementary table 4.xlsx
- supplementary table 5.csv
- supplementary table 6.xlsx
