# Supplementary material for: Identification and Validation of an Autophagy-Related Gene Signature for Prognostic Prediction and Immunotherapy Response in Esophageal Squamous Cell Carcinoma
Source: Cancers (Basel). 2026 Jan 27;18(3):388. doi: 10.3390/cancers18030388 (PMC12897147; doi:10.3390/cancers18030388)
Supplement: Supplementary file 1 [file cancers-18-00388-s001.zip › supplementary table 1.xlsx]

## Sheet: supplementary table 2
Gene_Symbol
AMBRA1
APOL1
ARNT
ARSA
ARSB
ATF4
ATF6
ATG10
ATG12
ATG16L1
ATG16L2
ATG2A
ATG2B
ATG3
ATG4A
ATG4B
ATG4C
ATG4D
ATG5
ATG7
ATG9A
ATG9B
ATIC
BAG1
BAG3
BAK1
BAX
BCL2
BCL2L1
BECN1
BID
BIRC5
BIRC6
BNIP1
BNIP3
BNIP3L
C12orf44
C17orf88
CALCOCO2
CAMKK2
CANX
CAPN1
CAPN10
CAPN2
CAPNS1
CASP1
CASP3
CASP4
CASP8
CCL2
CCR2
CD46
CDKN1A
CDKN1B
CDKN2A
CFLAR
CHMP2B
CHMP4B
CLN3
CTSB
CTSD
CTSL1
CX3CL1
CXCR4
DAPK1
DAPK2
DDIT3
DIRAS3
DLC1
DNAJB1
DNAJB9
DRAM1
EDEM1
EEF2
EEF2K
EGFR
EIF2AK2
EIF2AK3
EIF2S1
EIF4EBP1
EIF4G1
ERBB2
ERN1
ERO1L
FADD
FAM48A
FAS
FKBP1A
FKBP1B
FOS
FOXO1
FOXO3
GAA
GABARAP
GABARAPL1
GABARAPL2
GAPDH
GNAI3
GNB2L1
GOPC
GRID1
GRID2
HDAC1
HDAC6
HGS
HIF1A
HSP90AB1
HSPA5
HSPA8
HSPB8
IFNG
IKBKB
IKBKE
IL24
IRGM
ITGA3
ITGA6
ITGB1
ITGB4
ITPR1
KIAA0226
KIAA0652
KIAA0831
KIF5B
KLHL24
LAMP1
LAMP2
MAP1LC3A
MAP1LC3B
MAP1LC3C
MAP2K7
MAPK1
MAPK3
MAPK8
MAPK8IP1
MAPK9
MBTPS2
MLST8
MTMR14
MTOR
MYC
NAF1
NAMPT
NBR1
NCKAP1
NFE2L2
NFKB1
NKX2-3
NLRC4
NPC1
NRG1
NRG2
NRG3
P4HB
PARK2
PARP1
PEA15
PELP1
PEX14
PEX3
PIK3C3
PIK3R4
PINK1
PPP1R15A
PRKAB1
PRKAR1A
PRKCD
PRKCQ
PTEN
PTK6
RAB11A
RAB1A
RAB24
RAB33B
RAB5A
RAB7A
RAC1
RAF1
RB1
RB1CC1
RELA
RGS19
RHEB
RPS6KB1
RPTOR
SAR1A
SERPINA1
SESN2
SH3GLB1
SIRT1
SIRT2
SPHK1
SPNS1
SQSTM1
ST13
STK11
TBK1
TM9SF1
TMEM49
TMEM74
TNFSF10
TP53
TP53INP2
TP63
TP73
TSC1
TSC2
TUSC1
ULK1
ULK2
ULK3
USP10
UVRAG
VAMP3
VAMP7
VEGFA
WDFY3
WDR45
WDR45L
WIPI1
WIPI2
ZFYVE1
ABHD5
ABL1
ABL2
ACBD5
ACLY
ACP2
ACSL1
ADIPOQ
AGT
AGER
AGTR1
AGTR2
AKT1
AKT2
AKT3
ALB
AMFR
ANXA7
APAF1
APOL6
APP
ARF6
ATG13
ATG14
ATG9
ATM
ATP13A2
AURKA
BAD
BAG6
BAIAP2
BBC3
BCKDHA
BCL2L11
BECN2
BIRC2
BMF
BOK
BRCA1
BST2
C19orf12
C9orf72
CAMK1
CAMK4
CAMP
CASP2
CASP9
CAST
CAT
CATSPER4
CCND1
CD38
CD4
CDKN2D
CEBPB
CHEK1
CHMP2A
CHMP3
CHMP4A
CHMP4C
CHMP6
CHRND
CHUK
CISD1
CISD2
CLEC11A
CLEC12A
CLTC
COPZ1
COX5A
CSF2
CSHL1
CTNNB1
CTSL
CXCL12
CXCR3
CYB5A
CYBB
DACT1
DAP
DAP3
DAPK3
DCN
DDIT4
DENND3
DEPTOR
DICER1
DNAJA3
DNM1L
DRAM2
DUSP4
DVL2
E2F1
EI24
EIF2B1
EIF4G2
ENG
EP300
EPG5
EPHB2
EPM2A
EPO
ERBIN
ERFE
ERN2
EXOC2
FBXL2
FBXL20
FBXO7
Fbxw7as1
FIS1
FLCN
FLT3LG
FN1
FUNDC1
GAB1
GABBR2
GATA4
GFER
GHRL
GJA4
Dsec\GM21596
GNRH2
GOLGA2
GPR18
GPR182
GPR37
GRP
GSK3B
GTF2IRD2B
HDAC10
HDAC2
HERC1
HIVEP2
HMGB1
HMOX1
HRAS
HSF1
HSP90AA1
HSPG2
HTR2B
HTT
ICMT
IDO1
IFNGR1
IGF1
IGF1R
Igtp
Iigp1
IKBKG
IL11
IL17A
IL1B
IL2
IL3
IL33
IL6
INS
Ins1
Irgm1
KAT8
KDM4A
KDR
KIAA1524
KIF25
KIF5C
KRAS
KRT18
LACRT
LAMP3
LAPTM4B
LARP1
LEP
LEPR
LETM1
LMX1B
PRODH
LRRK2
LZTS1
MAF1
MAP1S
MAP2K1
MAP2K2
MAP2K4
MAP3K7
MAPK14
MAPT
MBOAT4
MCL1
MCOLN1
MCOLN3
MDM2
MEFV
MEGF10
MET
MFN1
MFN2
MFSD8
MID2
MITF
MMP10
MT3
MTDH
MTMR3
MVB12A
MYD88
MYL3
MYOCD
NACC1
NCF1
NCR3
NDRG1
NEU3
NGF
NHLRC1
NLRP4
NLRP6
NLRX1
NOD2
NOS1
NOS2
NOS3
NQO1
NR1D1
NRBF2
NRBP2
NUPR1
OCRL
OPTN
OSTM1
PAFAH1B2
PCGF1
PDK1
PDK2
PDK4
PGAM5
PIK3C2A
PIK3C2B
PIK3CA
PIK3CB
PIK3R1
PIK3R2
PIM2
PIP4K2A
PIP4K2B
PIP4K2C
PKM
PLA2G4A
PLCE1
PLD1
PLD2
PLEKHF1
PLG
PLK2
POLDIP2
POLG
PPARG
PPFIA4
PRKAA1
PRKAA2
PRKD1
PRKDC
PRNP
PSAP
PSEN1
PTGER2
PTPN22
PYCARD
QSOX1
RAB12
RAC3
RALGAPB
RAPGEF3
RASD2
RASIP1
RIPK1
RNASEL
RNF152
RNF5
RNF7
ROCK1
ROCK2
RRAGA
RUBCN
RYR2
S100A8
S100A9
S1PR3
SCD
SCOC
SDHB
SERPINH1
SGSM2
SH3BP4
SHC1
SIK2
SIRT6
SLC33A1
SMAD2
SMAD4
SMPD1
SMYD3
SNAI1
SNCA
SNF8
SNRPE
SOAT1
SOD1
SOD2
SOGA1
SORCS2
SOX2
SPP1
SPTLC1
SPTLC2
SPTSSA
SREBF2
Srpx
STAM
STAM2
STAT1
STIM1
STK38
STUB1
STX17
SUPT20H
SUPT5H
SVIP
SYNPO2
TAB2
TAB3
TACR2
TAS1R3
TBC1D10A
TBC1D10B
TBC1D10C
TBC1D14
TBC1D16
TBC1D17
TBC1D4
TBC1D5
TBC1D7
TBC1D9
TBC1D9B
TCHP
TCIRG1
TECPR1
TFE3
TFEB
TGFB1
THBS2
THPO
TICAM1
TICAM2
TIGAR
TLR1
TLR3
TLR4
TLR5
TLR6
TLR7
TLR9
TMBIM6
TMEM173
TMEM59
TNF
TNFRSF10B
TOP1MT
TP53INP1
TPCN1
TPCN2
TRAF2
TRIB3
TRIM13
TRIM17
TRIM21
TRIM22
TRIM5
TRIM65
TRIM8
TSG101
TUFM
UBASH3B
UBB
UBQLN1
UBR4
UCP2
USP13
USP19
USP30
USP33
VCP
VMP1
VPS13A
VPS18
VPS25
VPS28
VPS36
VPS37A
VPS37B
VPS37C
VPS37D
VPS39
VPS51
VTI1A
VTI1B
WAC
WASHC1
WDR24
WDR6
XBP1
XPO1
YWHAQ
ZBTB24
ZC3H12A
ZKSCAN3
FAM215A
ATRAID
CCND3
ERO1A
FRAP1
RACK1
JUN
MAPK10
NRG4
PTPN2
RAB32
RICTOR
EVA1A
WDR45B
AGFG1
AKT1S1
ALPI
ALPL
AP1AR
AP1B1
AP1G1
AP1G2
AP1M1
AP1M2
AP1S1
AP1S2
AP1S3
AP2A1
AP2A2
AP2B1
AP2M1
AP2S1
ARHGAP26
ARL2
ATG101
BCR
BDNF
CAPN11
CAPN12
CAPN13
CAPN14
CAPN3
CAPN5
CAPN6
CAPN7
CAPN8
CAPN9
CAPNS2
CLTA
CLTB
CSNK2A1
CSNK2B
CTSV
DNM1
DNM2
DNM3
EEF1A1
EIF2AK1
EIF2AK4
EIF4E
EIF4EBP2
EIF4EBP3
EXOC1
EXOC3
EXOC4
EXOC5
EXOC6
EXOC7
EXOC8
FKBP8
GFAP
GLIPR2
GRB2
HARBI1
INSR
IRS1
IRS2
IRS4
ITPR2
ITPR3
KEAP1
LRSAM1
MAP3K14
MAP4K3
MAPKAP1
NCOA4
NFKBIA
NFKBIB
NFKBID
NFKBIE
NFKBIZ
NOD1
NRAS
OPA1
PAK1
PDPK1
PEX5
PLCG1
PPP2CA
PPP2CB
PPP2R1A
PPP2R1B
PPP2R2B
PPP2R2C
PPP2R2D
PPP2R3A
PPP2R3B
PPP2R3C
PTPA
PPP2R5A
PPP2R5B
PPP2R5C
PPP2R5D
PPP2R5E
PRKCA
PRKCB
PRKCG
PRR5
RALA
RALB
RCAN1
RRAGB
RRAGC
RRAGD
RUNX1
SESN1
SIDT2
SIN3A
SIN3B
SLC1A5
SLC3A2
SLC7A5
SNAP29
SOS1
STX7
STX8
TBC1D25
TELO2
TOMM7
TRADD
TRAF1
TRAF6
TRAPPC1
TRAPPC10
TRAPPC2
TRAPPC3
TRAPPC4
TRAPPC5
TRAPPC6A
TRAPPC8
TRAPPC9
UBC
UBE2A
UBE2D2
UBE2D3
UBE2L3
UBE2N
VAMP8
VDAC1
VDAC2
VDAC3
VPS16
VPS33A
VPS41
TOM1
RNF41
CDK5
ZMPSTE24
HAX1
TRIM38
KAT5
NPRL2
CERS1
RFPL3
RFPL2
USP20
EHMT2
TLK2
DEPP1
SNX18
VPS26B
PARK7
OSBPL7
RAB39B
TRIM6
PLK3
SMCR8
CRYBA1
SESN3
CSNK2A2
ADRA1A
ADRB2
ATP6V0E2
EEF1A2
CTTN
ENDOG
DHRSX
ERCC4
CCNY
FOXK1
MAPK15
RAB3GAP1
TRIM32
STK38L
MTCL1
SCFD1
CLEC16A
UFL1
ATP6V0A2
ATP6V0D2
ATP6V1C2
SNX32
RAB3GAP2
DCAF12
TRIM58
GPSM1
GBA1
SNX5
HTRA2
RUFY4
SETD2
SLC25A4
SLC25A5
GSK3A
RMC1
UBQLN2
HGF
HSPB1
STING1
SLC35D3
ACER2
IFI16
RFPL4A
IFNB1
IL4
IL10
IL10RA
FOXK2
TRIM23
SOGA3
SNX30
MIRLET7B
MIR199A1
MAGEA3
MAGEA6
RAB8A
MTM1
NEDD4
PRKN
CDK16
SNX7
ATP6V1D
ATP6V1H
VPS29
ATP6V1A
ATP6V1B1
ATP6V1B2
ATP6V0C
ATP6V1C1
ATP6V1E1
ATP6V0B
ATP6V1G2
ATP6V0A1
TRIM34
TREM2
CTSA
VPS13C
RNF31
TRIM68
VPS13D
TMEM39A
WDR41
FBXW7
PARL
MTMR8
PRKACA
VPS35
ADCY10
GPR137
UBQLN4
ELAPOR1
USP36
SNX6
TRIM27
RFPL1
MOAP1
WNK1
MTMR9
SNRNP70
SREBF1
STAT3
TSPO
GPR137B
RFPL4AL1
UCHL1
VHL
FZD5
PHF23
FYCO1
CPTP
NPRL3
KLHL22
EIF4G3
SNX4
RIPK2
CDK5R1
ATP6V0E1
ATP6V1E2
MTMR4
ATP6V0D1
DAPL1
ORMDL3
ATP6V1G1
SEC22B
VPS26A
FEZ2
FEZ1
DEPDC5
STMN1
ANTXR2
RUNX3
C12orf5
COPZ2
PPP2R4
RPS6KB2
CAV1
TRPM3
RAB27A
LDLR
CDK2
SP1
YWHAZ
CDC20B
TGFB2-OT1
RAB1B
MDM4
HDAC4
HDAC5
HIST2H3C
HIST2H4A
EZH2
HNRNPA1
BTG1
ROS1
PSME4
MAP1LC3B2
SUMF1
OLR1
BCL2L2
BAG5
RAB9A
GABARAPL3
ABCB6
Mb3875
PA2G4
MTRF1L
SNRNP40
TOR1B
TPR
SGK2
ACTR2
ACTR3
EIF4E1B
SLC36A1
MAN2C1
EPN1
RAB10
SEC23A
SEC24B
SAR1B
ARFGEF1
CSNK1D
LPIN1
TRAPPC6B
UBE2H
UBE2J2
SLC36A4
ALPP
IARS
REL
PPP2R2A
AES
PRMT1
SMPDL3B
RAB5B
BRSK1
BRSK2
CAMK1D
CAMK1G
CAMK2B
CAMK2D
CAMK2G
HUNK
MARK1
MARK2
MARK3
MARK4
MELK
NUAK1
NUAK2
PNCK
PRKACB
SIK1
SIK3
SNRK
STK36
PKN2
PRKCE
PRKCH
RPS6KA1
RPS6KA3
RPS6KA4
RPS6KA6
MAPK7
DAW1
WDR5
WDR5B
POC1A
POC1B
TEP1
WDR3
SNX1
GRAMD1B
UGT1A1
UGT1A10
UGT1A6
UGT1A9
UGT2A1
UGT2A3
UGT2B10
UGT2B15
UGT2B17
UGT2B28
UGT2B4
UGT2B7
ATR
TRRAP
PIK3CD
PIK3CG
CDK1
CDK11A
CDK17
CDK18
CDKL1
CDKL4
CDKL5
CELF1
CELF3
CELF5
SH3GL1
SH3GL2
SH3GL3
SH3GLB2
RAB5C
KIAA0226L
KPNA6
DNPEP
ACTA1
ACTA2
ACTB
ACTC1
ACTG1
ACTG2
ACTR3B
RALGAPA1
RALGAPA2
TNS1
TNS2
TNS3
TPTE2
BLK
FGR
HCK
LCK
SRC
YES1
ABR
ARHGEF17
ALK
AXL
EPHA3
EPHA4
EPHA5
EPHB1
EPHB3
FGFR1
FGFR2
FGFR3
INSRR
MERTK
NTRK2
RET
ERBB3
ERBB4
ARAF
BRAF
KSR1
MAP2K3
MAP2K5
STK4
TRAF3
TRAF4
TRAF5
NVL
PEX1
SPATA5
SPATA5L1
MAN2A2
MAN2B1
SIPA1L3
EPN2
EPN3
PAK6
STK24
STK25
STK26
NLRC3
NLRP1
NLRP12
NLRP13
NLRP14
NLRP3
NLRP5
NLRP7
NLRP8
NLRP9
NLRC5
HDAC7
LRBA
LYST
NBEA
WDFY4
ANK2
ANK3
PREX1
PREX2
PRR5L
MAP4K1
MAP4K2
MAP4K5
TNIK
SLC1A1
SLC1A2
SLC1A4
SLC1A6
SLC1A7
SLC7A10
SLC7A11
SLC7A6
SLC7A7
SLC7A8
SLC7A9
SLC3A1
ANK1
ANKK1
ANKRD28
ANKRD44
MYLK
MYLK3
RIPK4
SEC16A
SEC16B
SEC23B
SEC24C
SEC24D
ARFGEF2
GBF1
AP3D1
AP4E1
AP4B1
AP3M1
AP3M2
AP4M1
ACAP2
ACAP3
ARHGAP10
ARHGAP42
OPHN1
EXOC3L1
EXOC3L4
TNFAIP2
EXOC6B
MX1
MX2
TBC1D12
ALPPL2
KAT6A
KAT6B
KAT7
STXBP1
STXBP2
STXBP3
VPS33B
VPS45
CSNK1A1L
CSNK1G2
HSPA1A
HSPA1B
HSPA1L
HSPA2
HSPA6
PIP5K1A
PIP5K1B
PIP5K1C
SIDT1
PEX5L
PI4KB
LPIN2
ARNT2
ARNTL
ARNTL2
CTSE
NAPSA
PGA3
PGA4
PGA5
E2F2
GAPDHS
EPAS1
HIF3A
EPHA2
RYR1
NFE2L1
NFE2L3
NFKB2
RELB
PAK2
PAK3
PAK4
PAK7
PLCB4
PLCD1
PLCH1
PLCH2
PPP1CA
PPP1CC
PPP4C
PPP6C
PRKAB2
PRKCI
PRKCZ
MINK1
MYO3A
SHC2
SHC3
SHC4
ARHGEF4
ARHGEF9
RGL1
SOS2
SPATA13
MAP3K6
KLHL1
KLHL12
KLHL17
KLHL18
KLHL2
KLHL20
KLHL28
KLHL4
KLHL5
KLHL8
CAMKK1
TGFBRAP1
PKN1
PKN3
LATS2
KLHL13
CLOCK
NPAS2
NPAS3
SIM2
MTMR1
MTMR2
MTMR6
MTMR7
SBF2
PRMT3
PRMT8
RABGEF1
AFG3L2
SPG7
YME1L1
CDK13
DES
KRT5
KRT6A
KRT6B
KRT6C
KRT71
KRT72
KRT73
KRT74
KRT75
KRT76
KRT79
KRT8
KRT81
KRT82
KRT83
KRT84
KRT85
VIM
TM9SF2
TM9SF3
TM9SF4
IFNA1
IFNA2
IFNA4
IFNA5
IFNA6
IFNA7
IFNA8
IFNA10
IFNA13
IFNA14
IFNA16
IFNA17
IFNA21
