# Supplementary material for: Identification and Validation of an Autophagy-Related Gene Signature for Prognostic Prediction and Immunotherapy Response in Esophageal Squamous Cell Carcinoma
Source: Cancers (Basel). 2026 Jan 27;18(3):388. doi: 10.3390/cancers18030388 (PMC12897147; doi:10.3390/cancers18030388)
Supplement: Supplementary file 1 [file cancers-18-00388-s001.zip › supplementary table 2.xlsx]

## Sheet: Sheet1
Dataset name	Num	Type	Description	Source	download dates	Reference
GSE53625	358	microarray	Cancer and adjacent normal tissues form 179 ESCC patients	https://www.ncbi.nlm.nih.gov/geo	2024-03-19	Li, J.; Chen, Z.; Tian, L.; Zhou, C.; He, M. Y.; Gao, Y.; Wang, S.; Zhou, F.; Shi, S.; Feng, X.; et al. LncRNA profile study reveals a three-lncRNA signature associated with the survival of patients with oesophageal squamous cell carcinoma. Gut 2014, 63 (11), 1700-1710. DOI: 10.1136/gutjnl-2013-305806 From NLM.
GSE160269	64	scRNA-seq	60 ESCC tumor and 4 adjacent normal tissue samples	https://www.ncbi.nlm.nih.gov/geo	2024-03-19	Zhang, X.; Peng, L.; Luo, Y.; Zhang, S.; Pu, Y.; Chen, Y.; Guo, W.; Yao, J.; Shao, M.; Fan, W.; et al. Dissecting esophageal squamous-cell carcinoma ecosystem by single-cell transcriptomic analysis. Nat Commun 2021, 12 (1), 5291. DOI: 10.1038/s41467-021-25539-x From NLM.
TCGA-ESCC	94	bulk RNA-seq	Cancer and adjacent normal tissues form 94 ESCC patients	https://www. cancer.gov/tcga/	2024-03-19	https://www. cancer.gov/tcga/
GSE78220	28	bulk RNA-seq	Melanoma patients receiving anti-PD-1 therapy	https://www.ncbi.nlm.nih.gov/geo	2024-03-19	Hugo, W.; Zaretsky, J. M.; Sun, L.; Song, C.; Moreno, B. H.; Hu-Lieskovan, S.; Berent-Maoz, B.; Pang, J.; Chmielowski, B.; Cherry, G.; et al. Genomic and Transcriptomic Features of Response to Anti-PD-1 Therapy in Metastatic Melanoma. Cell 2016, 165 (1), 35-44. DOI: 10.1016/j.cell.2016.02.065 From NLM.
GSE67501	11	microarray	Renal Cell Carcinoma patients treated with anti-PD-L1 therapy	https://www.ncbi.nlm.nih.gov/geo	2024-03-19	Ascierto, M. L.; McMiller, T. L.; Berger, A. E.; Danilova, L.; Anders, R. A.; Netto, G. J.; Xu, H.; Pritchard, T. S.; Fan, J.; Cheadle, C.; et al. The Intratumoral Balance between Metabolic and Immunologic Gene Expression Is Associated with Anti-PD-1 Response in Patients with Renal Cell Carcinoma. Cancer Immunol Res 2016, 4 (9), 726-733. DOI: 10.1158/2326-6066.Cir-16-0072 From NLM.
IMvigor210	310	bulk RNA-seq	Metastatic urothelial carcinoma patients treated with anti-PD-L1 treatment	http://research-pub.gene.com/IMvigor210CoreBiologies/	2024-03-19	Necchi, A.; Joseph, R. W.; Loriot, Y.; Hoffman-Censits, J.; Perez-Gracia, J. L.; Petrylak, D. P.; Derleth, C. L.; Tayama, D.; Zhu, Q.; Ding, B.; et al. Atezolizumab in platinum-treated locally advanced or metastatic urothelial carcinoma: post-progression outcomes from the phase II IMvigor210 study. Ann Oncol 2017, 28 (12), 3044-3050. DOI: 10.1093/annonc/mdx518 From NLM.
HADb	232	gene list	a complete and an up-to-date list of human genes and proteins involved directly or indirectly in autophagy as described in literature	https://autophagy.lu/v1/clustering/index.html	2024-03-17	http://www.autophagy.lu/index.html
MSigDB	358	gene list	Any process that modulates the frequency, rate or extent of autophagy	https://www.gsea-msigdb.org/gsea/msigdb/index.jsp	2024-03-17	Liberzon, A.; Subramanian, A.; Pinchback, R.; Thorvaldsdóttir, H.; Tamayo, P.; Mesirov, J. P. Molecular signatures database (MSigDB) 3.0. Bioinformatics 2011, 27 (12), 1739-1740. DOI: 10.1093/bioinformatics/btr260 From NLM.
HAMdb	550	gene list	the Proteins with autophagy information gene set	http://hamdb.scbdd.com/home/index/	2024-03-17	Wang, N. N.; Dong, J.; Zhang, L.; Ouyang, D.; Cheng, Y.; Chen, A. F.; Lu, A. P.; Cao, D. S. HAMdb: a database of human autophagy modulators with specific pathway and disease information. J Cheminform 2018, 10 (1), 34. DOI: 10.1186/s13321-018-0289-4 From NLM.
ncRDeathDB	587	gene list	Gene symbols whose pathway is “autophagy” and whose organism is "Homo sapiens"	https://www.rna-society.org/ncrdeathdb/index.php	2024-03-17	Wu, D.; Huang, Y.; Kang, J.; Li, K.; Bi, X.; Zhang, T.; Jin, N.; Hu, Y.; Tan, P.; Zhang, L.; et al. ncRDeathDB: A comprehensive bioinformatics resource for deciphering network organization of the ncRNA-mediated cell death system. Autophagy 2015, 11 (10), 1917-1926. DOI: 10.1080/15548627.2015.1089375 From NLM.
Autophagy Database	742	gene list	Gene symbols whose organism is "Homo sapiens"	http://www.tanpaku.org/autophagy/index.html	2024-03-17	Homma, K.; Suzuki, K.; Sugawara, H. The Autophagy Database: an all-inclusive information resource on autophagy that provides nourishment for research. Nucleic Acids Res 2011, 39 (Database issue), D986-990. DOI: 10.1093/nar/gkq995 From NLM.
