# Supplementary material for: Identification and Validation of an Autophagy-Related Gene Signature for Prognostic Prediction and Immunotherapy Response in Esophageal Squamous Cell Carcinoma
Source: Cancers (Basel). 2026 Jan 27;18(3):388. doi: 10.3390/cancers18030388 (PMC12897147; doi:10.3390/cancers18030388)
Supplement: Supplementary file 1 [file cancers-18-00388-s001.zip › supplementary table 4.xlsx]

## Sheet: Sheet1
基因	引物		Reference
	F	R
NBEA	5’-TATTGGCACTTTGCACCAGA-3’	5’-CGCTGATTCCCCATAATTTC-3’	Gao, G.; Kasperbauer, J. L.; Tombers, N. M.; Wang, V.; Mayer, K.; Smith, D. I. A selected group of large common fragile site genes have decreased expression in oropharyngeal squamous cell carcinomas. Genes Chromosomes Cancer 2014, 53 (5), 392-401. DOI: 10.1002/gcc.22150 From NLM.
CLOCK	5’-AGAACTTGGCATTGAAGAGTCTC-3’	5’-GTCAGACCCAGAATCTTGGCT-3’	Xuan, W.; Hsu, W. H.; Khan, F.; Dunterman, M.; Pang, L.; Wainwright, D. A.; Ahmed, A. U.; Heimberger, A. B.; Lesniak, M. S.; Chen, P. Circadian Regulator CLOCK Drives Immunosuppression in Glioblastoma. Cancer Immunol Res 2022, 10 (6), 770-784. DOI: 10.1158/2326-6066.Cir-21-0559 From NLM.
MAGEA3	5’-CGCACCCTTAGTTTCCACT-3’	5’-TGCTCATTCAACCATCCGTT-3’	hi, X.; Chen, X.; Fang, B.; Ping, Y.; Qin, G.; Yue, D.; Li, F.; Yang, S.; Zhang, Y. Decitabine enhances tumor recognition by T cells through upregulating the MAGE-A3 expression in esophageal carcinoma. Biomed Pharmacother 2019, 112, 108632. DOI: 10.1016/j.biopha.2019.108632 From NLM.
NLRX1	5′-CGACCAGATGATCGTATCC-3′	5′-TGCGTCACTGAGGTGTTTCCTGCC-3′	Hu, B.; Ding, G. Y.; Fu, P. Y.; Zhu, X. D.; Ji, Y.; Shi, G. M.; Shen, Y. H.; Cai, J. B.; Yang, Z.; Zhou, J.; et al. NOD-like receptor X1 functions as a tumor suppressor by inhibiting epithelial-mesenchymal transition and inducing aging in hepatocellular carcinoma cells. J Hematol Oncol 2018, 11 (1), 28. DOI: 10.1186/s13045-018-0573-9 From NLM.
