# Supplementary material for: Identification and Validation of an Autophagy-Related Gene Signature for Prognostic Prediction and Immunotherapy Response in Esophageal Squamous Cell Carcinoma
Source: Cancers (Basel). 2026 Jan 27;18(3):388. doi: 10.3390/cancers18030388 (PMC12897147; doi:10.3390/cancers18030388)
Supplement: Supplementary file 1 [file cancers-18-00388-s001.zip › supplementary table 5.csv]

	betulinic.acid	fluorouracil	trifluoperazine	simvastatin	epigallocatechin.3.monogallate	prochlorperazine	piperlongumine	topotecan	etoposide	PRIMA.1	blebbistatin	NSC95397	purmorphamine	erlotinib	LBH.589	KU.55933	BEC	FGIN.1.27	cytarabine.hydrochloride	CIL56	BRD.K92856060	BRD.K45681478	ML050	CIL41	MI.1	ML311	CHIR.99021	sunitinib	Platin	pifithrin.mu	triazolothiadiazine	BRD.K14844214	BRD.K96970199	AGK.2	SID.26681509	NSC.74859	Compound.1541A	RG.108	GMX.1778	BRD.K49290616	CCT036477	neratinib	BRD1812	BRD8958	daporinad	BRD.K86535717	BRD.K52037352	BRD.K37390332	HLI.373
GSM1296956	15.015941671829	13.2910761146442	14.1505026904275	13.2935136831633	13.0753673911397	13.4212504261547	12.6372772257795	8.02654116106862	11.569179556016	12.4607876067455	14.7637170483141	13.5610938248669	13.8111125147129	13.3493474160516	5.25360950856846	13.6176038123641	14.8602494042081	15.1028320242013	10.9582318472947	12.7031575400032	14.1061977323611	12.8105631095072	14.4714361311742	14.2804980913292	15.0037415555213	11.7915124131365	13.9468814101542	11.6437690699113	14.8647198875106	14.6155839698603	9.22940278850368	14.5355028927212	15.1452668937277	14.7761329783236	12.9580300156707	14.6636205492233	14.8773624987974	14.4377212199318	12.6501995068527	15.0759351636933	14.1504272557621	11.3509913966946	12.8771843521007	15.3769635153256	10.1290453052893	15.3226648116726	14.7671891230865	15.012400853552	13.8141051265982
GSM1296958	15.0120446005302	13.1245871072658	14.0899663547811	13.2978462847292	13.792050480722	13.5367769842175	12.9410071445637	8.72408284153073	12.407713469311	13.0886256985766	14.7402442302898	14.0030714117561	13.8288500598496	12.7974891411657	5.38162299023472	13.6222076654566	14.9155266257607	14.9741830964403	12.1110644428949	13.0736580387919	14.3153761010084	13.4379139490215	14.5275558323039	14.1155737469831	14.8540498205083	12.0841371821309	13.9404361319618	11.8809810165311	14.7990299503723	14.739334859086	9.50082686074734	14.5635353237296	15.0204995728068	14.7759525047247	13.1437988251399	14.7816813960224	15.0146853239033	14.4201353081129	12.6536982412862	15.0596781933759	14.4248406032056	10.7803136969162	12.8697191447848	15.3769907874514	10.4363028561352	15.2907740063414	14.714701070861	15.0243429129164	13.8012199759233
GSM1296960	15.016047162938	13.2830844954153	14.163438529669	13.2683643325202	13.6154112072534	13.4906282855358	12.8851516051917	8.61159358233333	12.1904508880095	13.0689983160911	14.865972935401	13.8699283148631	14.0181623013376	13.0983000690194	5.55168315541509	13.6794085512192	14.7385520789057	15.0595306772246	11.8177813848278	13.2384858124828	14.1977681286174	13.3671053686731	14.576737337897	14.0897137111905	14.9449893788666	12.0587863364062	14.0502004607738	11.8790771393889	14.8171860941982	14.7086945366995	9.73547681388149	14.5614837662213	15.1077477421522	14.766630995671	13.1173727601942	14.6930294490507	14.9549670852369	14.4959390969133	12.768555883954	15.0290631414284	14.3137662448292	11.3814047231282	12.9060851246701	15.3729042013099	10.0786999884519	15.3424041534774	14.7657121779956	15.0186787597268	13.9149271964179
GSM1296962	15.0333187601185	13.5375066265321	14.0125201051132	13.5013122189581	13.6802092516676	13.4411857273633	12.6936954697946	8.30861186463994	12.0499286151674	12.9199394174627	15.0017937899394	13.6674314785588	13.9516274277477	13.5207945598135	5.69491258714976	13.8663639166876	15.1769250923681	15.0059702324125	11.3114655611842	13.7044718385822	13.9504143990851	12.9460227127117	14.4541413973172	14.1975420328392	15.0012170828075	12.0889386861094	14.0910669822583	11.8019706505437	14.8434022296287	14.5588388572682	9.37564384769784	14.6188606974975	15.0839884804741	14.7812345211845	13.1183688984563	14.7060688900785	14.9381882112626	14.1531974208849	12.038054801033	14.7878673452124	14.294205791691	11.7523403855308	12.7415886737345	15.3603533658652	9.81770729443098	15.3583404607349	14.7409717352851	15.0020878629521	13.7729720537759
GSM1296964	15.0299077952311	13.2364739007303	13.961056607105	13.4026541219137	13.7024030036982	13.5283309514034	12.9508396848341	8.73046204689349	12.4471791971859	12.9994212483438	14.743513556043	14.0995910594678	13.9656348561244	13.0052247537351	5.39418175350151	13.6694240282274	14.814088039856	14.9184377656674	11.9048141831775	12.7768684850163	14.281018668572	13.4280385165466	14.5209896118102	13.9194270934872	14.8787885614347	12.1740627204192	13.973784322133	11.9133059009231	14.8031123031051	14.7380530631254	9.60638133484657	14.6323421749949	14.9898269912962	14.7734659627945	13.2847460267359	14.7576212856902	14.9928291322492	14.4753705612009	12.79937493627	14.7490133256778	14.3922427963355	11.0278713235122	12.8739051793312	15.372556533559	10.7650202822268	15.230062593031	14.6740502306945	15.0199010151146	13.856976620217
GSM1296966	15.0273204649051	13.2171799297323	14.0978253183493	13.5975029112801	13.3693888959433	13.5060230746981	12.6966699712255	8.19530590746407	12.0206499442044	12.7126702650105	14.8059904177265	13.7563403680095	13.8936841708147	13.2954347602301	5.11359872294645	13.6861328765584	14.948705729369	15.1176413941818	11.1177767843017	12.7637680848556	14.1275463912886	13.2149244797771	14.4568082554598	14.0818194282567	14.9461581193567	11.8471050263146	14.0254183397786	11.7630945820597	14.8438430287973	14.5960593625002	9.11863246530888	14.5493144468641	15.1147252526719	14.7396159454185	13.0524133823183	14.7492306491927	14.9124744556245	14.3892741326904	12.5449372721322	15.163305791763	14.1851524226761	11.3170405329315	12.9337483162584	15.3735554358762	9.99461624989174	15.3434431353581	14.7190684938029	15.0111777622789	13.7721898481766
GSM1296968	15.0129816580842	13.2446219427645	14.2308449555612	13.2881959564487	13.3410144255684	13.5047369198231	12.8315863490394	8.75705779817936	12.1205281299963	12.5543821572582	14.563100597781	13.5634479779718	13.9210015397274	13.1791307973948	5.37247060186138	13.6595902814176	14.9408698621936	14.9561143354218	11.6549437769782	12.6945051644181	14.3117701266369	13.2230773498757	14.5459327885357	13.7847013763384	14.9502835910226	12.0449947610693	14.2008582744713	11.7315962956109	14.7887632685312	14.621225219422	9.84900574172407	14.5614640185305	15.0125838652761	14.7694629284616	13.1931167095514	14.7648147262561	14.902836672892	14.444624003516	12.8105382231727	14.8108770568421	14.2952471902915	11.3772600434839	13.0273349160337	15.3730661689852	10.0264655006516	15.3061728816834	14.7212635583618	15.016443827884	13.811159285434
GSM1296970	15.0018028388083	13.2815261086655	13.985467737088	13.3872774835743	13.4574492028795	13.4532750029198	12.7747704993972	8.3479440303499	12.1535723472818	12.3749479236071	14.7965450780491	13.6365747812443	14.0575671841176	13.0706862166403	5.54599226354877	13.7280438092332	14.7901047482212	15.0804779113719	11.3618765517195	13.2923251139648	14.0997650867079	13.1702291392895	14.483137932989	14.3289771186629	14.9665616100566	12.0170535029929	14.0386976270371	11.6998369812837	14.8260505759553	14.6513083193151	9.44638270352983	14.5709853737947	14.9767148556517	14.7556373299327	13.1110125193321	14.699207184113	14.8670824559226	14.4170199216475	12.6119685525085	14.7671665401266	14.2289144420856	11.1787486726555	12.9363911327227	15.3688806533901	9.95650778670058	15.3149231386068	14.7815052294588	15.0076908079622	13.7919617834083
GSM1296972	15.011223493692	13.0957075796159	14.0259316192293	13.3843635265632	13.6314469873784	13.4999717164595	12.939229515834	8.74150053618834	12.0762679437771	12.8526904180782	14.7696195427021	13.8805976763098	13.9757748231246	13.0098197737817	5.42302179553454	13.6510446648349	14.7323630216118	15.0955704299294	11.5939264718762	13.1164228094808	14.2318263373301	13.3152694432652	14.5367102339285	14.4040508117936	14.9061463713632	11.9743912097524	14.0237718070576	11.7938496754865	14.8555207591463	14.7423592665567	9.39028495234811	14.472827652133	14.9923420233343	14.7645863429009	13.24842256925	14.7968209980206	14.9537742991704	14.4476941362296	12.825172931344	14.8473392321237	14.3591869014937	11.1198306571881	12.9121518313736	15.377254113424	11.2653476333002	15.3034414040289	14.7539101544374	15.0250685713995	13.7739599238457
GSM1296974	15.010243759069	13.0418562575177	14.0959100483971	13.2767479982831	13.5007129062924	13.5003883286214	12.8015844638121	8.32842729611979	11.8429618595352	12.5362326176173	14.6326268028515	13.9280991581363	13.9804827993181	13.1114165239438	4.69416000588057	13.6855772765711	14.665223145992	14.9802023769033	11.1621764582815	12.4091693504418	14.2738172933491	13.3440110649787	14.5253655581437	14.2083918951636	15.0142208992111	11.931127290957	13.9493129142585	11.6189554946328	14.8637611198247	14.6639749675605	9.37052649219869	14.5317565808244	14.9813342183146	14.7495366931144	12.9952088806632	14.7104102834009	14.9453833583073	14.5174438324688	12.7207267618722	14.9423701717204	14.1490067965644	11.1120927770986	12.8033686760321	15.3716783309828	10.1904351328317	15.2323598586575	14.6783617643493	15.022349246542	13.770638128152
GSM1296976	14.997571104772	13.3083883292134	13.9825390282033	13.2837286514809	13.6940209214583	13.4998432599535	12.7907742708406	8.51399547366487	12.3621482891544	12.830462194522	15.0585694999186	13.802641830796	13.8860521022266	13.2180602283153	5.35344060431091	13.7718106521593	14.7359081359165	14.9154926172137	11.9438828451924	12.9841816761978	14.1054262191887	13.1396758397038	14.5069006951486	14.489091200341	14.9451489136663	12.2211272976877	13.8529058525391	11.7845813813114	14.8548567440406	14.6421858648371	9.77815475159047	14.4392905281154	14.9381366143096	14.773455614523	13.0658376662485	14.7029012672798	14.9667047483628	14.4368249692203	12.836349579172	14.85297872262	14.2155407577543	11.2681357626378	12.7986139826402	15.371741554267	10.7373652803655	15.2926438413937	14.727336330209	15.0261478094271	13.7850205964833
GSM1296978	14.9929236719796	12.9216997101245	14.0173338368201	13.0519959347751	13.6090326738487	13.5453787508265	12.8266431870044	8.35033176546981	12.1286966186435	12.8196370013365	14.7943552522938	13.8921931559067	14.0688466882433	12.995338922078	5.36725716935656	13.7054876747854	14.7139721659635	15.0334104115099	11.5845716056418	13.3245043964987	14.3313618521274	13.626120970676	14.5350187076961	14.5378656034236	14.9284878365871	11.9359527196447	13.9198929064685	11.7428326960171	14.877793455763	14.7806431845153	9.47296562095973	14.559336656416	14.966741380794	14.7266106196108	13.0436502904662	14.6868012745221	14.9911481829717	14.4656333202182	12.7264497753707	14.8873549145493	14.3313235998265	10.9946370643542	12.8332105339062	15.3831722027013	10.6262260378952	15.2862889920822	14.7196388938497	15.025359517317	13.7865821597587
GSM1296980	15.0133535946188	13.2363209512829	14.0945628874802	13.2072827004189	13.5012884169869	13.5372497574141	12.9486725734551	8.49758806556244	12.1829314291936	13.1401918798659	14.7236285984229	13.8977584099399	13.8726932153471	12.7402717271175	5.13068377846834	13.6340341726306	14.6852309744222	14.9007657507608	11.8205612986105	12.9106894322521	14.4433541728782	13.3168097214139	14.5254858039507	14.11106045597	14.8569846826392	12.0053072336347	14.0831026419407	11.9555747988516	14.8320921675639	14.6382646970749	9.57993606613147	14.6730736616133	15.0064348285346	14.7617541817929	13.1178969499349	14.7439301481829	14.9511969208869	14.4522629224162	12.7589214534587	14.9722719648736	14.3371174907045	11.0275526293366	12.9055114357294	15.3770419647608	10.520901463519	15.2465582105566	14.6971074805822	15.0240463151377	13.8441739455907
GSM1296982	15.0376762216396	13.4131825380534	14.0460473963989	13.4209971584617	13.4960770023513	13.4330040741939	12.9521883617885	8.53386068380362	12.1221488665949	12.9502941224944	14.8083127066654	13.8988594098629	14.01763374732	13.0685651330828	5.33545232755633	13.6908388458911	14.9926241841016	15.0386192780066	11.4271546256037	13.0175718616563	14.169755567096	13.4007531529158	14.5283221337558	14.2335626181723	15.0083347104568	12.0759542897133	14.0824720355709	11.778161913726	14.8593030593652	14.7639920430529	9.72777738690428	14.6162712168667	15.0275794341566	14.7640245997215	13.2189978875141	14.7542276444636	14.9470362754898	14.5621641753227	12.6887784140988	14.8986524928137	14.2559021288358	11.0705840893374	12.9128528501106	15.370604237986	10.4980533484043	15.2717508370047	14.770008402415	15.0114967942752	13.7685831899903
GSM1296984	15.0088037964557	13.265517687376	14.0562789453699	13.2697461587563	13.5073310541405	13.4572468419352	12.8458370635153	8.42651077696518	12.0337192088953	12.7955219386041	14.8398850092068	13.912864846468	13.9900606499863	12.8156092973604	5.46410762964113	13.6516874371585	15.046345049191	15.0348991972231	11.5966638592057	13.0676773031868	14.3006212625904	13.3080558974952	14.5451465530816	14.0539891797007	14.9994794638088	11.9570517769933	14.0033262503043	11.6190206095151	14.8593289925297	14.7140524410004	9.59248569306614	14.7414086052391	15.1036094277955	14.7853142099483	12.9679668011845	14.6769171775545	14.9452078308103	14.5086790682653	12.7596355119428	15.0807473596855	14.0335684221508	10.9508402234547	12.842844076839	15.3651340275005	10.5650292796897	15.304805790344	14.7592155650537	15.0127734482789	13.8000705142926
GSM1296986	15.0251474746406	13.3828928696957	14.031349813281	13.4153457205718	13.4936740735251	13.5087475006714	12.8519368559449	8.49955687353802	12.1053265945018	12.7889686463939	14.8881473828523	13.7184284790873	13.9781148674578	13.2071446569842	4.85557369219095	13.6782328932523	14.950865707768	15.0765939400898	11.4250154273549	13.1544419228017	14.2026095629239	13.1824457089846	14.4842088475874	14.259823047575	14.9974694106953	11.9842188673222	14.1462724445757	11.7572176614577	14.8551314199201	14.6145824923398	9.30259583223061	14.5994050580334	15.161642095568	14.7500898380213	13.2245382711809	14.7314104899062	14.9474427660874	14.4100221969615	12.7317726638222	15.2102437063268	14.222202990152	11.3339688459804	13.020203187651	15.3650079071376	10.2010114388755	15.2928257539606	14.7066530938186	15.0175824787162	13.7856381568772
GSM1296988	14.9787708569975	13.0311813667606	13.9777264457536	12.9686246901167	13.863463475064	13.5701284549113	12.9891560045549	9.1200316255128	12.5942736331841	12.8141597819044	14.7070668598551	13.7212867072118	14.0049998803377	12.9493267956175	5.90757167914688	13.687058649424	14.7511040826589	14.9275973755136	12.6166587250296	13.0138614148157	14.4672328851375	13.7265600676115	14.590163002445	14.3470092110809	14.8917855990339	12.1749437291599	13.9926878920132	11.8226370190054	14.8245869819132	14.6857336711644	9.96433797606033	14.6432968279761	14.8599311948019	14.7493491225773	13.2358257384201	14.7303824348287	14.9485109393739	14.6511769570087	13.1083641478446	14.5717446852213	14.3485628191993	11.1140865125201	12.8128556298873	15.3869894722131	11.1112195717424	15.2945773451858	14.8963469300571	15.0275364614324	13.7687664637263
GSM1296990	15.0141349605643	13.3133579896123	14.0698455300398	13.1804605824285	13.6746285654852	13.5669439099523	12.8915207714712	8.7741013900155	12.3617680784171	12.9062606856498	14.7995922878118	13.9283374107402	14.0284151935503	13.1644484184732	5.63387388597313	13.7713891528002	14.8649536586775	15.0343005599875	11.9280597708737	12.8731745691466	14.2305718742906	13.5163010402532	14.5236147821222	14.2941930494029	14.9511434310693	12.219409208153	13.8618794231552	11.7065159845151	14.850988276857	14.6696368959026	9.6015527268944	14.5788384770987	14.9233988293061	14.7515205418706	13.079648220467	14.7398943283424	15.0106379595715	14.4642323969002	12.9379386753512	14.7665594126591	14.2754924371529	11.1713018623594	13.0321844509561	15.3782650239228	10.8095386200503	15.3110299686976	14.7158475614585	15.0108871366172	13.8114318505015
GSM1296992	15.0111853215468	13.1755847744557	14.099476161507	13.3543749507392	13.6046161282293	13.5235062814183	12.869756752445	8.55324645443786	12.1442572438156	12.865817539599	14.7789441180298	13.9421462728876	13.9329832046604	12.9603423102251	5.0780485936466	13.7209776833337	14.9677442601353	15.0457529011865	11.6028725116118	12.8163838627084	14.2371694684843	13.2822027429158	14.5140727764498	14.2151778776355	14.9307839075876	12.0770197429188	14.0130268606078	11.6430090248436	14.8612955590077	14.7316814777057	9.57360716432941	14.6184245421192	15.0544631975457	14.7557978004264	13.0941268223073	14.7637965619208	14.9924303639121	14.4573690625451	12.5322209830941	15.0122890290285	14.2701384369234	11.0627365424933	12.8021580243057	15.3696817131736	10.3093047129045	15.3176015369793	14.734574210695	15.0226987293761	13.8242300674406
GSM1296994	15.0104919828351	13.0389265562823	14.1837539236122	13.3269191501298	13.6440869173485	13.619028342494	12.8491305121098	8.48153754708971	12.4361920157532	12.9564527700567	14.6827377469877	13.8914433891151	13.9576061423292	12.7927581838027	5.39876352614052	13.5896857972169	14.9017760609952	15.0770032265616	11.7287875309424	12.8983471249948	14.3277067710445	13.3701567005329	14.5284587372737	14.2419326598553	14.8996791412657	12.0567886908787	14.0708324991413	11.8665601427819	14.7726659348043	14.6754130461672	9.69070220937634	14.6182859725236	14.9267599716489	14.7389293365478	13.1901382331357	14.7158745293602	14.9854106933718	14.5788621648713	13.0855179758746	14.8045200524589	14.4647749087699	11.1443979179864	12.9949145353878	15.3809116068614	10.4148686199818	15.2957057672665	14.7026232702257	15.0305372224276	13.8396759592634
GSM1296996	15.0551012670906	13.4211715045973	14.0501728362492	13.3939719959564	13.4761397800583	13.4344345177563	12.7503194813362	8.28723727838924	12.0258174722982	12.8361690362714	14.7969578198028	13.7825328708035	13.9363627248335	13.0011364843233	5.19136320157317	13.7106879636643	14.9207333120977	15.1527689399144	11.302983180914	13.2417920659435	14.0551516329707	13.3172835786972	14.5031024029647	14.0895854360621	14.9252188957033	11.8402937795541	13.9923993207407	11.8349861147833	14.8669448817882	14.6522120985762	9.36223921782064	14.6254098097847	15.0350813294787	14.7672908290807	12.9320750006134	14.7380859849213	14.9334752200589	14.3104459963649	12.3092711280759	14.9186438091778	14.1562317742373	10.8245163730316	12.6834444440215	15.3709100364087	10.0532745565697	15.3075877990163	14.6566403133347	15.0119470600884	13.7577555710998
GSM1296998	14.989179741099	13.0631863858685	14.2910472940893	13.1199993317431	13.6073045626253	13.5772410143361	12.8106306843454	8.48123862548228	12.1909020099745	12.7448411067947	14.6057590144445	13.7380279171112	13.9330096236168	12.8455554445884	5.24047839344601	13.5898671575472	14.7760541300408	14.941528504389	11.4367551096049	12.6299806231384	14.3731995934282	13.6293253280858	14.5839780391493	13.6074574991463	14.9503722466584	12.1507037210363	14.1537186741167	11.7817463653493	14.8200351143584	14.7174061580331	9.75645682588808	14.6540011290932	14.932890743646	14.7557413074611	13.1785128285378	14.6968799353676	14.9721129508621	14.4677395117846	12.6858032303299	14.9547103460536	14.2686501766277	11.1838538063515	13.006517907719	15.3780281070743	10.1626216148362	15.2851732315259	14.6814727871885	15.0299326884515	13.8688592764064
GSM1297000	15.034223862923	13.3192124851211	14.1466727612378	13.4284702703226	13.4030170127987	13.4968263556189	12.6565119127969	8.29038667292476	11.9111654897169	12.5877672261023	14.778595277563	13.5587012706826	13.8953999276707	13.0331099932735	5.28047414649231	13.6403014587491	14.8868713150186	14.8116337607628	10.9783783880229	12.5762254141926	14.0484745218787	13.1086423019549	14.4434635981457	13.8102548406118	14.9913433360867	11.9125891222125	14.07039087886	11.7423856744808	14.8421961077623	14.5906051202399	9.27152403582928	14.620088957414	15.0069458633632	14.7471953987503	13.0316580841194	14.6913383302797	14.9462958963352	14.2995889809146	12.1418749273326	14.9502675838984	14.2284304151863	11.3125483746254	12.8878012538713	15.3672872525032	9.37041245176368	15.2958986414621	14.6792839631862	15.0064680942175	13.7812835777458
GSM1297002	15.0189584122564	13.4166358143214	14.0865480663762	13.3227831395161	13.4234623206533	13.5061923087381	12.7698525043209	8.71658662159194	12.5712714192052	12.6712107183149	14.7222356713594	13.6104523539299	13.8443233949049	13.1914420119851	5.35750692718031	13.5747756558226	15.0444487056938	15.1011410392607	11.7091736377239	13.2671645884721	14.1223809300771	13.1741096170038	14.4801874623187	13.8961118955385	14.9857525756951	12.0107351246285	14.0071805340943	11.7980905793099	14.8186868050364	14.5753208847534	10.088694773753	14.5298069784586	15.0233768721423	14.7559299160945	13.0859799575842	14.6740540821703	14.9453109734706	14.345594878646	12.7045175987541	14.9082905119159	14.2069863552208	11.5200042406613	13.0081384886103	15.3678540820983	10.0684419438323	15.3117968617594	14.6539525860764	15.0263151988509	13.8036202258921
GSM1297004	15.0007063543127	13.0568184094561	14.1923653866528	13.1672597571686	13.7476568407829	13.513083085756	12.8949846476356	8.6727742159656	12.0837494998971	12.6774784300725	14.341879598758	13.6969772401697	13.8221043613387	12.9159438608698	4.87417466245323	13.5921735085848	15.1754867657951	15.069449309475	11.5773542890328	13.5189404626158	14.3981146146143	13.4112583359297	14.5303719459656	13.93793857542	14.8912427607776	12.2067480479023	14.0634219370696	11.7323032718425	14.7705103804666	14.6757292676099	9.69299876924285	14.5684838457494	15.0298609514582	14.7570674692429	13.3326811392314	14.7906508059683	14.9635781707351	14.5480253939417	12.8036717312327	14.7127499298809	14.3128185828308	11.0542660692292	12.9863258927998	15.3697172549362	10.735058694031	15.2845784925255	14.7110743982365	15.024665641983	13.7789087996567
GSM1297006	14.9728722024901	13.1032798923829	14.2497792834788	13.1791869172536	13.546330374778	13.4669370492303	12.7239777862329	8.47389733893815	12.2383508800049	12.7292516622199	14.61416404055	13.5822367029331	13.7966277547584	12.7157268776634	5.30756443500545	13.6073040257081	14.815844015664	14.765600787598	11.4242624343605	12.491893072448	14.0366881988316	13.2005959646246	14.4764919563521	13.5848063650404	14.9166985306259	12.0464218512117	14.1132351544385	11.5883013074108	14.7944499980707	14.6600405838521	9.66126191693492	14.5478075336671	14.8187971510388	14.7262452158338	13.0154392892169	14.7229301796955	14.880809466386	14.4186096937672	12.605889825846	14.6961599929838	14.103242020311	10.9434876496355	13.0385713188242	15.3730162707105	10.3687218449434	15.2393737198375	14.7293143409337	15.016174717847	13.8327983697016
GSM1297008	14.9884724017073	13.2512892772501	14.153240904866	13.3844317268235	13.7128831563485	13.5360404827793	12.9458174774462	8.85162009001412	12.7023040710501	12.8999772099858	14.777642516342	13.809685261287	13.8804963863702	12.7306854096132	5.83925822797424	13.754071205734	14.9245028727678	15.0877776402866	11.8834986295696	13.1225751246598	14.4595133008692	13.50228545544	14.5162778652934	14.2159572594417	14.9325216349872	12.176665852664	14.0856773336523	11.7112412044379	14.8158170077882	14.7612215596422	9.86090062660383	14.5467897298054	14.9533594987633	14.7463333891836	13.2011919700573	14.7731967846661	14.9341229441663	14.4604924320779	12.591946935117	14.95363337055	14.356626091157	10.9436995849186	13.170181991601	15.3750414083273	10.6661846646734	15.3068191416666	14.7421742804397	15.0229213919774	13.7640864180363
GSM1297010	15.0110746545057	13.4243616238958	14.1176414949579	13.2677647720173	13.6939779654036	13.4949020158247	12.9434873418262	8.67363505662169	12.4011077941805	13.1808142060707	14.8072218182545	13.8341838171374	13.8605698178043	12.8351849779343	5.21848863951073	13.7190490771842	14.9575047392297	14.8584196600741	12.0742398950713	13.1207624180164	14.1391258091675	13.2206961229125	14.4486841373852	13.9392294117458	14.9534240088667	12.19438708252	14.0225134134674	11.9299974147204	14.7815648007029	14.7170595710752	9.63059815707178	14.5710301077014	14.9190144889628	14.7474631986224	13.3137963062277	14.8025400729748	14.9640438356162	14.4364541848238	12.5331028598882	14.8312780875955	14.2135334693345	10.9743714388441	13.021113139576	15.3687083989744	10.7511956297555	15.2746885476194	14.6403195555742	15.0164467775825	13.8472919021382
GSM1297012	15.0030312484274	13.2717273086682	14.2449243996318	13.3100858979419	13.84616937391	13.5899337245929	12.909424969872	8.61892804093672	12.2159062796415	12.8864721205488	14.8374113898742	13.9384885631472	13.9118401088743	13.0520174685202	5.49475062599379	13.6997308302536	15.0728686548593	14.9516544311132	11.5910211372704	13.3024269588372	14.3467202589673	13.2634737043939	14.5762305813195	14.4002291944041	14.9165398035027	12.2435776075127	14.1023756444026	11.8358387013153	14.8253029613767	14.7502674074886	9.83169201589513	14.5449716555232	15.0207222622798	14.7464557069501	13.2062969114843	14.7387059975664	15.0000286038698	14.4925421792272	12.964994704283	15.0720035044855	14.3619839115564	11.0050513424839	12.8748136021419	15.3763235414567	10.6727449233492	15.3480294879607	14.6321573097456	15.0174943811068	13.8605822081108
GSM1297014	15.0165211460932	13.1936909294565	14.1578755202563	13.2573011804791	13.4891596347853	13.5545955926046	12.858027000123	8.54581765816987	12.099817743063	12.6630589527031	14.6515226707876	13.7305937861796	13.9818957767573	12.9781813956172	5.32760771467239	13.6442958985562	14.8807213074064	14.8974710651695	11.6314682254478	12.9809014512865	14.2019062717417	13.266135687874	14.5336022455389	14.038537028395	14.978381051016	12.1483689720126	14.0909457668306	11.7497897506631	14.835035789551	14.687684722069	9.85861634482774	14.5871107732105	14.9753747975363	14.7585197273693	13.1142156218922	14.7388317085151	14.9598567221147	14.4874576239527	12.8070539948303	14.9454167560941	14.2400547204139	11.3513617328879	12.8903122490661	15.3748698408468	10.2270600846816	15.2943699393946	14.7625085658015	15.0135079322642	13.8395014540129
GSM1297016	15.0241548094789	13.4911384803451	14.1813014710815	13.3215454701153	13.6184035184982	13.5304960030208	12.8819727367154	8.56694821381116	12.2045313673563	12.9045380836157	14.9577388869992	13.8149839327335	13.9255304414182	13.2628331671784	5.7218807996326	13.7596907762334	15.0454000040136	15.0313490783065	11.7769239930231	13.0814449942085	14.137861556795	13.2577865310287	14.5164885810769	14.3256383750311	15.0444738084247	12.1491807443917	14.0011116349556	11.6496208681056	14.8347910000503	14.7487967291765	9.6332831347721	14.5942926752023	15.0454746199373	14.770996505102	13.0816063109961	14.7427795072919	14.9084351079003	14.4769326639269	12.7307493857115	15.0698526555762	14.1691073417753	11.3852852809869	12.8904806839695	15.3716389428273	10.6696686657962	15.3519339925354	14.838780815847	15.0111259914803	13.7814045049163
GSM1297018	14.9889978779555	13.0940881490963	14.19624835968	13.4535421014902	13.4855415108823	13.5915148351389	12.8995909224779	8.59395727522331	12.4230930007771	13.0371829785911	14.921240897601	13.6697724375441	13.7070766227707	13.1097609191712	5.36392807745384	13.6869450001381	15.0567592003778	14.9348262831538	11.4450235436648	12.7900917675056	14.1325568082802	13.2456547851269	14.5017967739879	13.9052561231027	14.9180920993076	12.1125562449539	14.1550747130787	11.9549675730306	14.7529912946719	14.6958681454542	9.94128833326131	14.6098487026023	15.0569862646228	14.7623569727344	13.395997967297	14.8008135490054	14.932248880066	14.4895933102281	12.6696776699107	14.9444724435618	14.4556950312844	11.4698695832331	13.0264312442525	15.3671468866451	10.1586266806308	15.3580236468999	14.7541074967172	15.0173530385107	13.9696946084384
GSM1297020	15.0275002319745	13.4533360507169	14.1407980765491	13.1668705747784	13.3891492462241	13.4768771176005	12.668493318001	8.45450860733121	11.8602749421596	12.4018312729865	14.58268799805	13.5499222057454	13.8761066122931	13.1821577449574	5.37094403569054	13.7143434566708	14.8008553470818	15.1865582429061	11.3302067074925	12.996063632045	14.0893452969778	13.0966957900062	14.5058886051378	14.1026411867115	15.0164673422076	11.9834257027496	13.9949504457181	11.6059938435622	14.8247123312074	14.6180837458839	9.68077440299144	14.4662079794293	15.0518401050444	14.757732924972	12.9224155418305	14.6993165037431	14.8884553636044	14.3542483367413	12.5420074541208	14.7897243488864	13.9978799171319	11.2216866105159	13.0227709872489	15.3669744434053	9.67247118291296	15.3069563466497	14.7274456207692	15.0149280399348	13.8707547571732
GSM1297022	15.0546794874601	13.3017425496261	14.0500517004212	13.4318174899482	13.173932496152	13.4217378424302	12.6459308528991	7.90945890348735	11.8686030689011	12.6438774654717	14.8421521245524	13.4228110352928	13.8300533683193	13.3405972026751	5.26877845764362	13.6538795171099	14.9603996357658	14.8539029408655	10.6434790216651	12.9083599840322	13.9995478067629	13.097897903591	14.4500998824312	13.7940343189041	15.0364899034866	11.6785071448199	13.9016916564161	11.7153759309592	14.8656074099675	14.5266321060969	9.05487350041784	14.4765110681567	14.9564899013607	14.784434583806	12.8917982252052	14.6507085199823	14.9092557118494	14.205743282014	12.1033447359418	14.8923992031733	14.2796414067317	11.4794600450007	12.7239725358611	15.3685641991787	8.50402686845372	15.3082483785636	14.7433531742919	14.9992640488661	13.7664601126285
GSM1297024	15.0300309162681	13.2515185878922	14.1784697722212	13.3630641707462	13.4738734108911	13.5074457774779	12.6300602381027	8.27467367718473	11.9812453385162	12.5357428972481	14.7542490723351	13.5810717509766	13.9430534685316	13.2735372839726	5.79090645612742	13.6991280953006	15.0179307223692	14.9937099435763	11.1694414629	13.1894748294616	14.0245351928746	12.9335970991355	14.447512022064	13.8267188266004	15.0487778976219	11.888338329642	14.0632918050954	11.6484276689134	14.8500100821703	14.5650384037333	9.44747550998431	14.6050109335562	14.9958149689761	14.7548504457036	13.0003439176039	14.6937656268735	14.9135986799642	14.249116548388	12.0556115243137	14.7503325376954	14.23364199017	11.5300379021147	12.9057686352971	15.3704537902323	9.4965634956626	15.3598511205335	14.7778041723251	15.0076511079847	13.7624685152254
GSM1297026	15.0145236313877	13.1539228730481	14.1323449167102	13.2270402559722	13.5369633164841	13.5137745367862	12.9133335544547	8.46165566941355	12.1610193184129	12.8089287451521	14.6541972955265	13.7324014039146	13.8955596191722	12.8783076913743	5.15089773275001	13.6676026004604	14.7772819975991	14.914348247696	11.4779881804439	12.6834059552624	14.2704231442376	13.5562299379807	14.5432424678709	13.873999682449	14.9771581027337	12.0581779815361	14.0690442367227	11.6591675157981	14.8461936446494	14.7319683776134	9.61211944413265	14.6204095333021	14.9114173282745	14.7448776494717	13.2084713408202	14.7678790909057	14.9413418036532	14.5212095187568	12.6468384478527	14.8110950093397	14.1936807469795	10.9888032651871	12.9798857524354	15.3753108471149	10.3857331555765	15.2652922551577	14.6491476902263	15.0240794099629	13.7611094444958
GSM1297028	15.0138071265095	13.3441865929943	14.1028712755813	13.2146609954989	13.8985678125153	13.5838550741696	12.9008093565923	8.78273198306267	12.3295247365523	12.8452736916731	14.9057287322623	13.7489229987984	13.9780109360646	13.4893679795713	5.81737599945165	13.8816726047392	14.9138499386992	15.0684466569811	12.0116087354384	13.2798821723777	14.158071311182	13.2541169056722	14.5455658576697	14.3782367055643	15.0058476092005	12.2100029839715	13.9161969960222	11.7790474891892	14.8165502142173	14.671149602905	9.64329343373901	14.5875712233548	14.9771550733862	14.7681428336433	13.3047178033836	14.7667567780043	14.9095627424497	14.4695745939354	12.9663694511335	14.613098457623	14.1808038654126	11.4932049214645	12.8896930708653	15.3731539100651	10.9269894044037	15.3335163542288	14.7714150070756	15.0137631633695	13.8907624781428
GSM1297030	15.0012120665543	12.9178751199781	14.1179684309188	13.1036653592687	13.8038318524557	13.6057913665692	12.9467247758018	8.67525250301545	12.131015717361	12.8509188840209	14.698485278722	13.8912236976609	14.0377070236618	12.8287412804957	5.34532224446792	13.6616373094878	14.8546677557377	15.1036691316951	11.4699122515502	13.2610871826567	14.2919389091294	13.5869126218714	14.585591965533	14.4211173375515	14.9303079846366	12.1584973414649	14.0247810986861	11.7894444621544	14.8258641725847	14.7031787546048	9.48732074348289	14.5650740021139	14.9996956174654	14.7621443960354	13.3577723362311	14.7250260321985	15.0123938513757	14.4859888511216	12.8637756548307	14.7577967686857	14.3819875893943	11.3494177217265	12.804877662094	15.3702000274417	10.2998798526506	15.2986865909914	14.6688948073988	15.027143839678	13.8902731229939
GSM1297032	15.0244442182448	13.4488571046449	14.0192528696523	13.3637130683161	13.3137539650568	13.4359084411722	12.7068194293564	8.53679919858513	12.0000804805064	12.5233875772698	14.9627536407543	13.4682838046168	13.9762174045405	13.20698772761	5.40773148955171	13.730030067499	15.0975776952031	15.1611827041428	11.2941516223384	13.0120732757339	13.9799021823378	13.0811707295718	14.464718045281	13.7875679345041	15.0037458316535	11.9831353611569	14.0404871955757	11.7404292318878	14.8331895183194	14.5712162308826	9.81080275181793	14.6559553730174	15.147446918337	14.7514565251397	12.9896719444933	14.7213786382565	14.9009385767393	14.2420364127766	12.3670860323884	15.0333037768898	14.0670493450743	11.2457183007372	12.9857066706413	15.3621365980175	9.9682320663466	15.3940839525772	14.6531354387673	15.009871482222	13.7729915990265
GSM1297034	15.0367523430216	13.5182583538132	14.0564606495873	13.555648571053	13.4107782568617	13.4148161283568	12.7517971831646	8.35734031903505	12.0735079590786	12.8875430160536	14.9689770104135	13.4303521201558	13.8604079196117	13.4950929728889	5.67312690886396	13.8150817690134	15.1893417219745	15.1493941743104	11.1662436095309	13.6340423887107	13.8890764617658	13.2406733736086	14.4889112655076	14.0472123655294	15.0738849935483	11.960405736487	14.1287108383217	11.828137185182	14.8605964756882	14.5217985951143	9.45835660647767	14.5099870055312	15.1570378143071	14.7922507133337	12.9559096647448	14.6691174433439	14.9380080445125	14.1158631574221	11.5987536700697	15.0510710232928	14.3364453315978	11.7159814484867	12.7612257632077	15.3580374619343	8.79101048750062	15.3638908023354	14.7688913128154	15.0006053486136	13.8185575538573
GSM1297036	15.0149158398751	13.4467036178866	14.1659556954964	13.1946570109063	13.5789232066357	13.5537841943572	12.9346005614035	9.06159652585387	12.5175074237138	12.9738594518138	14.6909816347676	13.7465974055193	14.0109337583114	12.9849638109174	5.57110884439926	13.6764292441644	14.8822346062684	14.9312160383879	11.8602434589625	13.2078254453883	14.2434217698002	13.3762007988637	14.5334620412735	13.958975750735	14.967233700217	12.2819893724982	14.014635083142	11.8761020516435	14.7999074954813	14.7531359607035	10.0595074973646	14.5404015099495	14.9796619718221	14.7527837330005	13.2037754627505	14.7280441777236	14.9964711053034	14.4155270154416	12.6654899658126	14.6688354245261	14.247106536899	11.1967909968486	13.0039401001097	15.3751178310526	9.90905176712625	15.3259103544846	14.6750516854131	15.0218934214062	13.9213277123129
GSM1297038	15.0281638984987	13.4795649916687	14.0575355612496	13.3620827078575	13.6457427518002	13.5858053062619	12.9262385692756	8.70518305992484	12.4099592210237	12.8335915234687	14.8162697857237	13.7256708740912	13.9011772154694	12.9957938748536	5.37003432073997	13.6313729642055	14.8642062930227	14.9025347045847	11.8908085682397	12.9884428771222	14.2396378073752	13.2970300706314	14.532302216869	14.1367554774043	14.9310075558181	12.0850116039063	14.0104198411307	11.8674806488861	14.8301878455241	14.7181496101057	9.94328894961393	14.6242511147336	14.9969595505257	14.7409451284195	13.1325942874918	14.8099173490996	14.9396087134336	14.4281834389978	12.7162166720566	14.89508076029	14.3312508811692	11.2214199646348	13.1175712180652	15.3719553513344	10.8218057139819	15.2652781306022	14.7030681960017	15.027287019328	13.8580910392487
GSM1297040	15.0038151982625	13.1771869076382	14.2092560435619	13.2857623405601	13.5713949234669	13.5361068074778	12.9879530891051	8.91769422948787	12.2519799150194	12.8066394676736	14.6779965052657	13.6912977093206	13.9466957247524	13.2368306742424	5.44715126150774	13.7088415868614	14.9983985646957	15.0613742195653	11.5530047565028	13.1444130997356	14.275210846666	13.3641706557285	14.5426552128325	13.8937560008992	14.9828904244725	12.1456094709058	14.1038240611471	11.7588502937339	14.7965211071496	14.6810135687072	9.85101728740529	14.6079038205109	15.0187987277377	14.7691374154025	13.3693598685833	14.7657197452176	14.925567967009	14.4436088420774	12.6175585317069	14.8793717120955	14.3430989301449	11.5120391164102	13.0110820662099	15.3724187652638	9.9185220422997	15.354628033635	14.7469652135371	15.0127452190141	13.8417296799007
GSM1297042	15.0078458878797	13.1949887050982	14.1020990989353	13.3715384776637	13.4566705083159	13.5220006540047	12.9177606375634	8.54016443090055	12.129419527467	12.8925015021586	14.7759722325731	13.6811187520656	13.8853580800141	12.8951145621592	5.65290179734757	13.6371901842261	15.0686598663316	14.9398711253679	11.4082558539507	13.1470854333231	14.1798517631342	13.3561694589388	14.5348823682089	13.7273460258146	14.9781274790104	12.1411727378119	13.9826325166981	11.8393052768449	14.7877052314222	14.7269204476133	9.83983348523718	14.7091895228675	15.0386754921036	14.7456234735477	13.2086078492896	14.7609383121954	14.9583854088382	14.3868808446866	12.568992646259	15.0372049848564	14.4393887527446	11.1485204928093	13.0175168301481	15.3752132015995	9.98723798832695	15.3324204476165	14.6984097000324	15.0130447775136	13.8634899932422
GSM1297044	15.0132816379346	13.2198751984583	14.1738982783098	13.2149096531669	13.6467200527112	13.537424177253	12.8194368923243	8.72226363096005	12.1941564360186	12.6931139433837	14.6562783806573	13.698189101703	13.8601690410075	13.2408999277575	5.23831163193637	13.6554131130037	14.8934797708202	15.0719703813308	11.7590787268463	13.2282149719366	14.2253484165414	13.1980189126991	14.5004210358523	14.0499386951385	14.9267704555472	12.0903049922386	14.0719882499485	11.7565969799668	14.8000531748785	14.6753387822078	9.65584224558	14.5586264253919	15.0366812448116	14.7437942337622	13.1937274929487	14.7607252323048	14.9555370207637	14.3790460943564	12.6386462466896	14.9809966361116	14.2654958112361	11.3646268451373	12.9594676692883	15.3750183422327	10.4666920628741	15.3230644915982	14.6946716001145	15.0190073469895	13.8240512819194
GSM1297046	14.9823724740645	13.0487963633613	14.2100798671256	13.1612726769137	13.7503596121305	13.5614973650942	12.9271632182734	8.902133990942	12.3170729858904	13.0941613108256	14.6854313077129	14.0500286898212	13.9427766010009	12.6621463717682	5.40491398498265	13.6325627424864	14.9065154411868	15.0838420688608	11.7447497107616	12.9786988892908	14.4678136874778	13.6623388839016	14.5768785031932	14.1455060934216	14.9202793006456	12.135431849051	14.0586377009534	11.8076452252893	14.839767214992	14.7026516184883	9.74552579194733	14.5801905175883	15.0107262209854	14.7572837740489	13.1319941088164	14.6980576105331	15.0149017069441	14.5479791300281	12.9329492996709	14.9206907412082	14.3922657006022	10.9785453609352	12.9158100188385	15.3801081605385	10.6565808239784	15.2954299548792	14.6793392261903	15.0251275456837	13.8843832967295
GSM1297048	15.0251546469803	13.2640461108493	14.0585708580161	13.3501547053309	13.2943398923648	13.4837824541292	12.7403624326952	8.41062834893575	12.0556380074543	12.5401715585415	14.7882902661468	13.7412944288877	13.7574097495211	12.9587925901059	5.23181053423523	13.572236951174	15.0667068400077	15.1926109887623	11.3770402170639	13.1820992388544	14.2260944434014	13.2199108120546	14.4515182672493	14.1106036523245	14.9760461574928	11.9407247536018	13.9040863004458	11.7187409312607	14.8289388597205	14.6665034470685	9.60385187562616	14.621012688872	15.1879606619178	14.7550371836092	13.0244725885541	14.7237939606111	15.0001075530592	14.4446051128192	12.7907233202236	15.0742210334072	14.1721142818188	10.9587321462204	12.9773257135558	15.3735555722158	10.5780581440255	15.3422813713715	14.6415142185119	15.0191936968196	13.7681694483582
GSM1297050	15.0251403114454	13.3127748656282	14.0906440115751	13.4129441219453	13.3295378746438	13.4756000960476	12.8509871126996	8.63098133098793	12.3670859636262	12.7723576191506	14.7216545399153	13.7446216074918	13.8494383525432	13.0331701489042	5.75465971265811	13.7804129732571	14.981481880068	15.1273665243264	11.5116145716656	13.141395033541	14.1727854456795	13.2958998633773	14.5398055514716	13.8404959611392	15.0102968349288	12.0691329324457	14.0564561266823	11.7689919976634	14.8417804754291	14.6311954981478	10.1785369059502	14.5852482601166	15.0590498109699	14.7473618140667	13.0815211298512	14.7463703185718	14.9035139609868	14.3479321524667	12.3586192480068	15.0449692367013	14.284575653179	11.3429580293052	13.0651743425337	15.3676390965055	9.60126664445451	15.3700809286682	14.7050393779906	15.0231894880835	13.7907004853992
GSM1297052	14.9856937981057	13.1948338307499	14.1891638304475	13.1900154868387	13.7677491086656	13.5275466669813	12.8338888144666	8.81558335197175	12.2849570248689	12.9373926859529	14.7261677722067	13.8514379981501	13.8509526714494	13.1890784811164	5.68538093473654	13.7043265232427	14.9696183102133	15.0344917961546	11.7652299079685	13.1199984927595	14.2960614414436	13.1813208894472	14.5371687940497	14.097610101115	14.96531929807	12.2310207836028	14.0139235537235	11.6726132787279	14.8378778559552	14.6570972497438	9.71413074926864	14.5799242387891	15.0231050409566	14.7686676363782	13.1457230943973	14.7308633763783	14.9608899993208	14.4440453882744	12.7681562934416	14.987812553065	14.2987950033918	11.3530922465603	12.9107300306641	15.3685851946309	10.5112694005422	15.3134520685005	14.7308554289392	15.0141892157669	13.8292583741494
GSM1297054	15.0105634570831	13.137726104505	14.1215283131366	13.1364353297455	13.7495808212514	13.5078724123862	12.8784609548986	8.8990159373357	12.3222388549973	13.0050224189284	14.5411888426172	13.7981846826555	13.8941803788851	12.6884236302593	5.33861880910591	13.6910671863517	14.7824696147818	14.9388000620265	11.7817406004419	13.586989412519	14.3315426881339	13.4807792290439	14.5203801822956	14.0947940279804	14.8801699437807	12.0776734999483	13.9181961845812	11.751244819587	14.8389544519494	14.6900584172364	9.84124160453742	14.5799989513529	14.9573494146558	14.7529892794811	13.2682270229347	14.796805101988	14.8953326222882	14.4769763826873	12.8144060535944	14.3335884357405	14.2183222393226	10.8590890276723	13.0707423422019	15.3725705744941	11.0290031373966	15.3094435294555	14.6992789387283	15.0240186245898	13.8598308959651
GSM1297056	15.0178311534217	13.3282001958524	14.1331555214845	13.298297972364	13.5310465429973	13.5533385192792	12.9305746201561	8.55634787736865	12.1342448651911	12.6633968110687	14.7700309156811	13.6581280891207	13.9331078066827	13.2742137426117	5.37051636840586	13.7557993380514	15.008189365045	15.0685146486325	11.5953931534418	12.7248990225042	14.2848830283425	13.2796839230428	14.5533358558645	14.0121810690883	14.9797194365066	12.1158631774374	14.1075869953673	11.6889908466657	14.8259763158701	14.7602944799632	9.73827591775937	14.6146751528905	15.0587107140996	14.7684539678679	13.2151043351565	14.7582957093279	14.9550656905583	14.4320444622665	12.7386278232687	14.9264701474048	14.2062579412738	11.4906788725885	12.9843608470403	15.3697713490223	10.5224220275957	15.2971483049345	14.7914738040225	15.0103427370391	13.8235355919963
GSM1297058	14.9856815645735	13.1089588965913	14.2686275582857	13.0259423018745	13.6428333107274	13.5678082234996	12.8587395879014	8.67071168828609	12.4626905420823	12.8589029179129	14.474869917943	13.6525897368101	14.0114240298828	12.7520457702822	5.54362894442852	13.6213049789464	14.9201292928521	14.9347294359195	11.500171130898	13.082004324291	14.246859949088	13.4664921280346	14.5551352167371	13.895362324416	14.9424439481507	12.1555946288592	14.0603660356123	11.7655106221878	14.8316637762005	14.6837761706205	9.96357168562734	14.6151848111069	14.9636804050265	14.7573399695582	13.2738920173185	14.7741208246835	14.9841139503168	14.5398650314647	12.7595954996146	14.7129396297971	14.4398629954417	11.1237618969759	13.0194758118528	15.3852551968897	9.55708994945022	15.3137979782376	14.7039285653632	15.0293799364043	13.8581658591805
GSM1297060	14.9799635419657	13.1954455794261	14.2317823154297	13.2069262831259	13.7617936764566	13.5706017220457	13.0422772842522	9.13819831830727	12.5770848385189	12.870530389362	14.6662677755185	13.6503391839146	13.8124649201823	13.0775394619632	5.26720542163081	13.793751122042	14.8438622718752	14.9320353147781	11.9007654690069	13.1898712851955	14.2613300030955	13.3326025040813	14.5416521874537	13.9869914204397	14.8833027522745	12.3336101735975	14.2280464685568	11.8713660817163	14.7717340268283	14.6829017676801	10.0978397354872	14.4902104606913	14.9071857785553	14.7370325380098	13.4434219097916	14.8241539278067	14.9240160303459	14.496348016096	12.7464087002235	14.6908902520884	14.3693891788712	11.218668976253	13.1061465330116	15.3699453182164	10.4404601683638	15.3089138701269	14.6441098361414	15.018950275955	13.8825697431329
GSM1297062	14.9973927443234	13.2300968002822	14.2304655379357	13.3034420638983	13.630626701727	13.5387057994767	13.0658813314378	8.8187405704186	12.357380403168	13.1361990618672	14.6492523964523	13.6849472466984	13.8378435943909	13.0788432848759	5.47975844868521	13.7119901621229	14.8678311932382	14.9194862404252	11.6741333321523	12.9950518632038	14.2802763763462	13.319095456727	14.5598281277995	13.7235993540648	14.9301084753037	12.1807637699886	14.2864758690149	11.8881226658562	14.8050114105279	14.76922923168	10.1343644177404	14.5678618395158	15.0037918505106	14.7575885122481	13.4030630683856	14.8061595189521	14.9426502551046	14.5174166495285	12.6511036631338	14.8768982159975	14.3716059043251	11.3241523029706	12.9605963577927	15.3759884059173	10.1995535419801	15.3161680738136	14.723701122659	15.0186439222764	13.8507797978442
GSM1297064	15.0180549205377	13.236606827392	14.1884382282127	13.2863731571776	13.4055714949713	13.5419751622573	12.7070676414287	8.2981077713807	12.0944646849138	12.496405714968	14.5790167752194	13.5209231907235	13.8305241406582	13.0904441623948	5.33403540965137	13.6602303908075	14.6339248686587	14.9824660942758	11.4928884061902	12.4245582135207	14.1353279043704	13.1011686666253	14.5174319264509	13.7440846051828	15.0185987367766	11.992911154287	14.1998753300844	11.7450883772144	14.8060238737646	14.6206141928771	9.95514049543746	14.5013636240447	14.9675113308356	14.7591467630705	13.0829371261093	14.7382707749888	14.9030299320517	14.5513035642083	12.7128616965291	14.8033453086646	14.2104176430909	11.2519089342705	12.9668595543106	15.3667654933416	10.1246377773361	15.288754592169	14.7378080969622	15.0221316716172	13.828099035958
GSM1297066	15.0056494171763	13.2623944160157	14.1620103631448	13.2917330107435	13.543717653301	13.5222965431807	12.7078811654435	8.28144552895816	12.1410561416802	12.7807866425051	14.763860901434	13.5775889751034	13.8673581764735	13.0021506797022	5.34089221571149	13.5988397312275	14.9735705850477	15.0753276568851	11.2890493473725	13.3424891014532	14.0856318869681	13.1308469809284	14.4945147227182	14.0113335249037	14.971023396099	11.8977185886957	14.2562349785674	11.8051787110747	14.8162951542139	14.6311700859415	9.86050013731803	14.5129423213488	15.013554824198	14.7521074332572	13.0645271713698	14.6723708181997	14.9368053855051	14.3883469581361	12.5813526094564	14.9643162472121	14.1924905307917	11.4440424933739	12.8245531930921	15.3660034353577	9.88948451129962	15.3183848212748	14.6960916169084	15.0263056497451	13.9048343232256
GSM1297068	15.0157517141668	13.2527640076809	14.2292442811354	13.325531379717	13.5242745907718	13.5981364100988	12.8807487549578	8.78466322159269	12.3972339125928	12.8003560781283	14.7861724021679	13.6334390768926	13.9064886248936	12.9071364969352	5.37411436560597	13.6456069476827	15.030703808757	15.0768907697882	11.7217295619705	13.2543109548793	14.2748800144412	13.1463729983469	14.5419073746848	14.0371254751127	14.9869704938486	12.2425084912186	14.1852510358759	11.7237150373707	14.801241499672	14.6811953988412	10.1664419215684	14.6099455429692	15.0769992220217	14.7584527336567	13.1996417897067	14.8195668460458	14.9329511916143	14.4635026221911	12.5846834787171	15.0381744740582	14.2751780253631	11.2723951832395	13.2132030485574	15.3754708209362	9.79997307504116	15.3383928196902	14.7957684835198	15.0181790414218	13.8460708366693
GSM1297070	14.9863408556545	13.5285993717034	14.2740642320884	13.1062349864526	13.7253634029207	13.5502569310728	12.9524859479323	8.94320494569126	12.3100853122963	12.9701257004161	14.457067354622	13.7843732542996	13.8380053302918	13.2422970832324	5.58789089115401	13.7289250872257	14.8582731427877	14.9379208556876	11.5678988585746	13.2085013289527	14.3286421600966	13.3489403754989	14.5513567202338	13.9263000081356	14.9789443146873	12.2552488606573	14.1093572629731	11.6587229962987	14.8215203568509	14.7058797962392	9.94263388081103	14.4850155772531	14.8734925109804	14.7599267917696	13.269271478631	14.7028419024942	14.953257627015	14.4835849883493	12.7309030816429	14.6202302640929	14.3295857403912	11.4805966202366	12.9604984140675	15.375792244312	10.03923006063	15.2572665434651	14.6586938303895	15.013231959345	13.8675814201857
GSM1297072	14.9848438055596	12.9843430472938	14.2275381469146	13.1912331869405	13.8311617113005	13.5999459202741	12.8585680821003	8.60139276019256	12.5393653278873	12.8613686032016	14.7587532655474	13.8058237131802	13.9551567719262	12.5908857326493	5.53588562180587	13.597271957242	14.9874982508189	14.9579704474252	11.5201181366813	13.0697963364008	14.2342209154994	13.5987160391042	14.5421974019187	13.9214230661615	14.8869814617987	12.2559853763264	13.9571860773413	11.805705629357	14.7760144873033	14.7086493789708	10.0337192270004	14.5968024955345	14.905391251193	14.7455855096726	13.3646835777428	14.7735451075371	14.9863640942662	14.5446198996841	12.6877058304323	14.7188713994494	14.4583473854084	10.8950366323073	13.2139701892116	15.3753895763527	10.3859480826338	15.3054560147236	14.6002938252796	15.0299622551607	13.8807471877069
GSM1297074	15.025823538471	13.5417051232693	14.0521259274021	13.6167735203564	13.4718305187596	13.4331171266746	12.722993078169	8.19912607991378	12.0458268544545	12.8684165271924	14.8365443632716	13.7576140550071	13.9540671828547	13.5357938063801	5.48614087454549	13.8981513213479	15.0952845077165	15.1063316735634	11.2537396432734	13.609704964703	13.9047346790516	13.0784653195688	14.4877679293645	13.9165399711808	15.0520409658139	12.1419558546188	14.2089452162607	11.7420402070862	14.8544864796801	14.5377453220236	9.64918688382063	14.6041361759306	15.0453824405635	14.7718614696532	13.1706542770194	14.6989160453478	14.9224515356105	14.2140472130472	12.0738369802019	14.8379601370738	14.3092391421847	11.6921679441552	12.8546585373742	15.354269862223	9.75758828335369	15.3218323585707	14.7554887943769	15.0032310821047	13.8623843146477
GSM1297076	15.0020836422239	13.3205584448169	14.1918734141829	13.5121622444023	13.4864172460896	13.3360747379218	12.8228467821944	9.06183055544549	12.4179710232486	12.6284109987632	14.5060975875066	13.7034048214905	13.900238856097	13.1519102934777	5.68586765648606	13.7617780060853	14.7015917418239	14.5839751144661	11.8077055527207	12.8277004716295	14.2402403115162	13.3127726565912	14.5601646000041	13.5112539339431	14.9680992120244	12.1572247993902	14.0064212877709	11.8707560668862	14.8360607930204	14.4711117128913	10.0777989507748	14.5136252405523	14.6734190420144	14.7708813121934	13.104385058303	14.8115516011116	14.8655749296461	14.3763589694094	12.8485513458016	14.7067591830819	14.3968804524861	11.4238575761778	12.9600352517105	15.3608384180431	10.6315090462854	15.2370465814753	14.7219654721689	15.0173893699665	13.758046573991
GSM1297078	15.0018556206575	13.5932331485628	14.2350741571429	13.4456340831451	13.3721764018741	13.3395294060273	12.7131019372706	8.80255760742874	12.1241907484439	12.4295571378165	14.8221602320464	13.6285308395918	13.9062392133655	13.5898311944784	5.3425941380294	13.7347983477284	14.7056531821589	14.7693342363296	11.3926708659785	13.123568829971	14.3267786384684	13.0428386176859	14.4865981077004	14.0080365521969	15.0049193418835	12.1040617551088	14.0076469157691	11.7316369451194	14.850300990521	14.4778811136636	9.80974124661647	14.4880756379185	14.8519041327792	14.7597764324551	13.1454360997803	14.7485656081626	14.8097934729853	14.3046051696897	12.7844569209387	14.7894517618836	14.3168841809018	11.7486574879432	12.9537613325323	15.3619183606461	10.7895636869446	15.3327403256882	14.7325698676014	15.0140769759099	13.807171028077
GSM1297080	15.0032963335646	13.5215592629619	14.2356338709851	13.5614799232909	13.3080009735041	13.3146576011036	12.8439692823413	8.97787381239601	12.4431393494379	12.8629016921202	14.6214160636151	13.5748590523335	13.8683833764601	13.539554099088	5.33337161529033	13.7729804659404	14.6300732606569	14.6904119763007	11.7875395678543	12.6379385046012	14.3595065581569	13.0921223477496	14.4899347852162	13.3176148960115	15.0161090251828	12.0793150936855	14.1145212925853	11.7206377840316	14.8431925827081	14.5848271792671	9.90313743407267	14.5136917722985	14.8569313320214	14.7555806342619	13.1338718408714	14.809158539101	14.7894569924694	14.3902638465882	12.6595361211533	14.9036405191802	14.3493728643467	11.7085596186746	13.001196895621	15.360383737075	10.2594231677464	15.2805820328796	14.8297537768486	15.0095301647596	13.7592763913213
GSM1297082	15.0177457545465	13.0971767024081	14.0845641140821	13.4571971012448	13.0864385664766	13.2433439432653	12.5894874004592	8.62476590781421	11.9190281877238	12.2294155660334	14.5093652089216	13.7014628023506	13.8544169552642	13.1672958252124	4.78670980573364	13.551851851867	14.8536035645766	15.0303817645599	10.989478880721	12.5387104878567	14.2673391332961	13.0525448629262	14.4695079937742	13.8540178417375	15.0205046134861	11.7981303445216	14.0718941157738	11.6662601087453	14.8775266099075	14.5067271070012	9.62594693931265	14.537508602889	14.9005760526951	14.7481214205226	13.0604697652205	14.7650412146829	14.8211480182828	14.3796416651311	12.7303197154818	14.8711004211023	14.183013088222	11.3102647242352	12.8513635267079	15.3610925121108	10.7642955697911	15.2430204597948	14.6600337336476	15.0180460161254	13.6923000052481
GSM1297084	14.9846451634697	13.1848930806504	14.1353352545024	13.3810454754089	13.5770696194016	13.3464562659396	12.7250361792728	8.79881607986312	12.1272529209681	12.777048670623	14.9395873444425	13.7904043705352	14.0701385791318	13.3465225893019	4.80635051198161	13.6978153536485	15.0270536774405	14.941395247851	11.6104320903548	13.0786515018373	14.3785280581	13.4703548325849	14.490783896794	14.4693130268221	14.9735484609884	12.137515991649	14.1538128730104	11.7272733169654	14.8572746397923	14.5752084209221	9.65197296513037	14.4897308270174	14.939013310275	14.7196091625502	13.1182492196458	14.7626656246081	14.8815483042728	14.4684116072	12.8678105901537	15.0802572797511	14.3120073961952	11.4951160533138	12.9379663780987	15.3588309904217	10.6859387641273	15.2836915158754	14.6980082994146	15.0152157098123	13.7906943718715
GSM1297086	15.0462432789455	13.4706853756308	14.1906406224237	13.5504562973601	13.1433984386451	13.2724116273192	12.7232526570063	8.59649439910716	12.0318407110166	12.5926175004911	14.9724924572293	13.6552775746737	14.0793311600775	13.6155156962116	4.78659267842301	13.7930137859097	14.9565324581098	15.0337251520023	11.0903771937193	13.2496989350652	14.2802212352651	13.1236210612126	14.4442579591744	14.3678992017579	14.9875407408915	11.652696313665	14.1793248081065	11.8876200169188	14.8575793147584	14.3995926659504	9.05224572602319	14.4797699045331	15.0925395011155	14.7634766981349	12.8688960007581	14.6927353534149	14.8255538382909	14.2639424618617	12.398156022729	14.9727049152414	14.3398096021316	11.7513762698772	12.5889778603955	15.3639787301221	9.81123000160458	15.3090350509235	14.6817797615504	15.0081665662967	13.7838662204469
GSM1297088	15.0036302079652	13.3330544802051	14.1159715469741	13.4585955448534	13.4811968804714	13.344047653439	12.7898378691521	8.88082200755762	12.3517173409998	12.7106934158605	14.8952873726243	13.6946017356581	13.9713970720458	13.2585317207548	4.92631731196508	13.6547688482436	15.1123200578381	14.9200260309327	11.753805129639	13.3371923403626	14.4931600607258	13.4960510718649	14.48694176557	14.366930941917	14.9358521672297	12.0356804360799	14.124234971513	11.8498517855216	14.8590639279718	14.5953079885785	9.67265664778844	14.5056227754099	14.9501078825304	14.7253821657869	13.0468878353371	14.7540728648713	14.8780833966557	14.4115919785247	12.6729991941697	14.918879896437	14.2930707536808	11.3845220157335	12.8319019348176	15.3586754759441	10.3910363968051	15.2646476301275	14.6655511531824	15.0274786516164	13.7427869919895
GSM1297090	15.0309084123177	13.548923234464	14.1553226972341	13.2845995803455	13.1692493480602	13.3538760043988	12.7620477070419	8.87792818375774	12.4571376449579	12.7471802493068	14.8196120990617	13.7849294517344	13.9062044763119	13.6518347665074	5.18028185443916	13.7394980986327	15.16515297679	15.1475605016313	11.9015352857485	13.3266701487685	14.3411566149227	12.8479389565914	14.4042248330756	14.136028922597	14.9542525708825	11.966005782006	14.3148497614674	11.8889030881954	14.8382120001404	14.5546894015594	9.6352671507854	14.4316168883843	15.0474006593245	14.7264115555743	12.8804553017479	14.7272971271187	14.8303796058911	14.3854070657254	12.5398401153172	15.0420838853532	14.3396708657906	11.762846979731	12.722765652588	15.3670183379733	9.84312611549159	15.3502925850656	14.6623928317419	15.0139855451256	13.8656346700225
GSM1297092	15.043433052349	13.7215003901056	14.0146725541267	13.6140984627522	13.0497267623919	13.2232721987308	12.6129792903113	8.49861687391501	12.1732151446283	12.4601240710676	15.3097595386525	13.4888949839364	14.0470916483381	13.872773578691	5.51789467861464	13.852190209259	15.2323158779448	15.0607687607386	11.0694831243224	13.8652870522877	13.8966506119614	12.8904817658745	14.3761096936332	14.3968827800468	14.9958830007211	11.903299622446	14.0065468978165	11.7181560951635	14.912445970361	14.2978289196028	9.36945881780521	14.5682664439594	15.1385669791718	14.7825139671767	12.9093016829294	14.6594009244269	14.8320296309842	14.0369637549311	12.2961445798614	15.1590733626349	14.2183735631417	11.9738188479793	12.5320221144804	15.3532499778988	9.34704515345531	15.3875313056805	14.8375514871118	14.996155072992	13.6780252355035
GSM1297094	15.0146135047756	13.474869889741	14.0936345515004	13.4129596018527	13.1953802308961	13.3403371504729	12.8164122076729	8.72608860011314	12.3362237996452	12.4013677988392	15.1140243221961	13.863152479648	13.9991300266667	13.6811890831698	5.66922473860717	13.7905395430677	14.9871785025693	15.2322023445105	11.4500683146137	13.5734165205597	14.1920944115913	13.1395001094598	14.4654688415426	14.5900698037384	15.0266319090524	12.0514652236991	13.9621570075791	11.6067658627356	14.8745491862183	14.5371138195635	9.77645387206145	14.5241142347383	15.0276473384539	14.7631875709325	13.1404540389616	14.734160332729	14.8278318704873	14.3264549858324	12.7648145444963	15.0179344250137	14.2309723734326	11.6394705358687	12.8495795798086	15.3676321459715	10.9208862526418	15.407937402816	14.8333945577207	15.0097205465125	13.7656336302819
GSM1297096	14.9959187224161	13.3034378578674	14.1716250367677	13.2406445986488	13.5076678950385	13.3995582342882	12.7264489595098	8.73075117478743	12.2944321124385	12.8587208955719	14.8600169394755	13.7371654793253	14.0916588539454	13.4808679154591	5.74235031248271	13.8129219029136	14.7330574479171	15.0408196583813	11.5265524573523	13.4676343697395	14.2606845850311	13.6244957421975	14.5490620571947	14.0766019106366	15.0042477304074	12.0161735677701	13.8949431982105	11.7404757253582	14.8518881595428	14.4765977019218	9.69156735983759	14.5116277843998	14.9400612563224	14.782363856864	13.1494061408922	14.6514974672034	14.8737168769825	14.3425726599834	12.8202937484621	14.5944723774979	14.3193123104593	11.6860475475516	12.8456684449923	15.3553167251793	10.7676022583871	15.3059346486991	14.7565065884638	15.0162505456346	13.8608314039325
GSM1297098	15.0084264839344	13.2993941278685	14.037193855004	13.5541073217144	13.2810029326082	13.3757440761469	12.9363835827281	8.77020406479232	12.2153445176414	12.8205283763831	15.20550428334	13.9171587845029	13.840700536915	13.513889564445	5.33537797828979	13.711945463204	15.0266728791882	15.2088388871467	11.5976289740987	13.6013081942755	14.3379410836566	13.3374731153042	14.5096719280431	14.6847978160157	14.9258903680931	11.9352310544934	14.2408813339345	11.8530469836047	14.8360109017089	14.602149037049	9.34466395889618	14.5154325613665	15.141975328998	14.7647054037408	13.2586684143098	14.7654504873612	14.8431975757991	14.3671676601577	12.8473128969222	15.2037232622508	14.4024467077156	11.5897739239438	12.6397319777414	15.3606778064033	10.627428351127	15.370261888599	14.7294731443624	15.0094166337842	13.8302139226419
GSM1297100	15.0255999301112	13.7524261333089	13.9629049988953	13.629333374773	13.055469556771	13.2853334100621	12.7222086413895	8.86168789278797	12.4878016930655	12.360705358305	15.2145481909271	13.7982747618728	13.8825949549855	13.5085541228035	5.37545838802938	13.7221877550317	15.13294297403	15.1781241979488	11.6504329691836	13.5529361685307	14.2133434907512	13.0732270135155	14.4463561506406	14.5816794908145	14.9875624792681	11.9178022712493	14.0590329727174	11.8337706777392	14.8557757799518	14.4580776614909	9.86806439259998	14.6192074656862	15.1404894706635	14.753106290332	13.0169401451593	14.7433155014772	14.8420755646572	14.2793364430209	12.7471035373368	15.1124906421858	14.2006344675082	11.5754151491673	12.9395773017995	15.3600252517452	10.5337077644543	15.3431768284468	14.6735399508751	15.0099080656775	13.7918087890007
GSM1297102	15.0053695145459	13.407702781422	14.1098858507024	13.5100864538219	13.4659809612222	13.3428156029243	12.8055970696171	8.74293626361384	12.2901527432817	12.6469210441462	14.7910946258801	13.9283573929531	13.9168678367605	13.3412909465576	5.17941446043646	13.7458877203439	14.8402285126251	14.8939443372407	11.39378530324	12.7581721664853	14.437911930897	13.2955398749134	14.5084254857566	14.1751196207889	14.9828480535712	11.9260586564509	14.041328170253	11.6977876123215	14.886170632675	14.6307896638812	9.39089644197285	14.5008230021396	14.8952555066285	14.7549673801556	13.1102026066249	14.7911936696306	14.8890263308584	14.4790137386591	12.6433029111996	14.9072566328122	14.2948277746717	11.4032881953462	12.7976140148959	15.3636636435373	10.7466495812186	15.2497837718313	14.7167187906615	15.015418183166	13.7672920190247
GSM1297104	14.9980701615045	13.5340469363956	14.0607719102192	13.3669193870712	13.3960729745648	13.3338647858561	12.8430991715159	9.05273506415497	12.2888795706797	12.6869831469885	15.0149814555104	13.8954655005803	13.9725468120551	13.3735899096582	5.45118037605942	13.6747001233731	14.823679639312	15.1599702729563	11.6755149113146	13.6026054751931	14.4141340641939	13.287857256485	14.5067030638711	14.1767952713954	14.9981302095384	12.0875222333985	13.9942161614234	11.7384291972694	14.843918884763	14.594239105092	9.59175541743965	14.5194137680651	15.0016007654476	14.807182046723	13.1219496288083	14.7232950229178	14.8720491074303	14.291022747442	12.5976824378615	15.0036138681242	14.3833997437104	11.7266659835826	12.7277956421209	15.3569348916137	10.4689454848017	15.3447304573558	14.7521048768236	15.0148286511801	13.8622476774436
GSM1297106	15.061009338704	13.7617134478672	13.9446539426421	13.7113109180813	12.9253323852334	13.1600466680757	12.4878317940869	8.08686283151388	11.67242568017	12.0476011611147	14.9864489171543	13.44257972777	13.9572647336011	13.8639541550072	4.89929425370741	13.6506552906683	15.1333759175091	15.1198678222654	11.1489214907559	13.048888439074	13.8457175268484	12.443157981132	14.360386337579	13.5847508823515	15.1197208142477	11.7564300623604	14.1720198265263	11.7467583348569	14.8883563972553	14.3136598936763	9.46259116032216	14.7525526584754	15.1805055460157	14.7733689111469	12.9528597403604	14.630352905754	14.8403986200837	13.918337622822	11.5535585020478	15.1662164716994	14.0348026128106	12.1070257927097	12.7664180419917	15.3441226230138	8.79872605407789	15.3933102328209	14.7339607671211	15.0041989533994	13.7336955172082
GSM1297108	15.0010076768301	13.1094861870431	14.1346858669159	13.4391368652682	13.1639088954235	13.3361946483704	12.7858354156142	8.81986790809031	12.1976052234907	12.607823568627	14.9409259289021	13.8593220424241	13.9321733408124	12.9571255695506	5.29397135727506	13.446832228718	14.8893810923247	14.8237268672746	11.5661790265007	12.7870021688244	14.2312767235712	13.2927351880788	14.4712863323472	13.8244824223429	14.9111576806318	11.9554506519072	14.0578543759818	11.881615400886	14.8159339130733	14.5858810796022	9.63112327488559	14.6030018401005	14.9410499756643	14.7619324525269	13.3232510738116	14.7750374353596	14.8753632787155	14.3699379936861	12.7844780594395	14.9368127424486	14.3453406922797	11.228565019157	12.8008397379888	15.3635858898352	10.992418447721	15.3160088840086	14.6877181795281	15.0212054780412	13.8161937703733
GSM1297110	15.0048277698423	13.2765607214005	14.1237602445532	13.3788424438784	13.3557709217309	13.3206486141988	12.8778067152977	8.97229762717967	12.1869917270578	12.6310936745289	15.0331675995431	13.7811107564731	13.8306408594449	13.121143658251	5.19387667240652	13.6004278355134	15.0789049808079	15.1239701384215	11.9235670646374	13.3034598116927	14.3294302831832	13.433007793732	14.5091399849665	14.1852235638789	14.9137615410121	11.9965640809598	14.1832545398568	11.8069352629266	14.8337003112391	14.5636957087172	9.61256521832275	14.6108683540989	14.9766064724538	14.7755412552921	13.1660455493571	14.7942346721154	14.8506890069458	14.3717086977771	12.8078418862428	14.9111245976787	14.3572505235454	11.304868106751	12.8580035419895	15.3608421339306	10.8899554772704	15.3049574670701	14.6850598364848	15.0211068764762	13.7671972522829
GSM1297112	15.0113644104441	13.0924450056725	13.9456498802387	13.392456035034	13.2883667186321	13.3021185752366	12.6138285870304	8.30460125883928	12.0360025838533	12.5361303453446	14.938817494388	13.7058721167365	13.8573513546758	13.1586341867082	5.01190360762538	13.6413869848945	14.7631448865969	15.117088055755	11.1563749645248	13.3978245321039	14.1402147216993	13.2262261955947	14.464487171076	14.1600214587489	14.9756660275504	11.973302820664	13.8092168469853	11.653439464845	14.873177874461	14.4564634207229	9.4151187526013	14.5360164144247	14.8647657263898	14.7391215694031	13.1926763954595	14.7644763187865	14.8045658958444	14.3448737403502	12.5999752871422	14.7119813850016	14.2698503052851	11.2804850076242	12.8800903074608	15.3549475852699	10.9714610214025	15.3295696179209	14.6406212673336	15.015797173322	13.7399062530265
GSM1297114	15.0299885578311	13.4210450223394	14.1399056340751	13.5856442058016	13.1066014840177	13.193459431474	12.4186779875471	8.29275345066182	12.0162189888204	11.8858142638299	15.031434270163	13.5628052450218	13.6715709485239	13.6773712315227	5.21673316169894	13.6572224254496	15.1915824010838	15.2337671951012	10.6658095085852	13.2500298871014	14.1242655931194	12.9831856166179	14.3563944078355	14.2967336171083	15.0345928378909	11.6186077847203	13.7556854728927	11.6636690586201	14.8880463193235	14.3082341525335	9.084323410612	14.4718731053541	15.1129051920192	14.7725543035564	12.87873325257	14.6638640209815	14.7956973562665	14.0801801187264	12.2321533345487	15.0513108928005	14.1373167026007	11.7049547558832	12.6724896120357	15.3441264870942	8.95284659310297	15.3737703781502	14.7476509788515	15.009447991655	13.6582583570789
GSM1297116	14.9988440361787	13.2175849569657	14.1392100696217	13.3697208852729	12.9860668408322	13.2515897749475	12.7563747922402	8.80047275842024	11.8243102064623	12.4815462736973	14.7281410695674	13.6983464916271	13.914415386784	13.2498281770434	4.50653125399496	13.6751080956797	14.954916829296	14.9748746915499	11.2877477982093	12.8074431494219	14.3095370990921	13.1101718312896	14.4839679182182	14.1609243560919	15.0048075499829	11.8643076039339	14.2023835583724	11.7536030250992	14.8234574837638	14.4792828423293	9.61920136900391	14.4679843556308	14.9475285496875	14.7456548319081	13.0292603888584	14.7007098907027	14.8700731156457	14.2937748962093	12.518333406654	14.9463993432703	14.3276654492141	11.569192972881	12.8593641131823	15.35342751175	9.69557450723315	15.2624300819423	14.6380951775611	15.0165099403286	13.7629435889174
GSM1297118	14.9963686304874	13.3910289752376	14.1964525490976	13.4176287471093	13.2655760075642	13.294809637967	12.6550214125014	8.8991205193761	12.0413396938937	12.319525216897	14.8477562804725	13.577538220366	13.9185351627541	13.5084317965153	4.99267580188834	13.770352855494	14.7435145690182	15.0188159221713	11.6433868630664	12.9458386665068	14.2501654677229	13.0665221926893	14.4587670828424	14.0409100627533	15.0373178236679	12.006482212666	14.0623617856747	11.6626368765218	14.8271838038887	14.5209665399841	9.81257675709909	14.456526029115	14.9053249620985	14.7256510781573	12.9414356840818	14.7421041421513	14.8397623731286	14.3110801749042	12.3539481380518	15.0589504964679	14.1799532232258	11.6752370928954	12.7890095655211	15.3546305409975	9.93880450854895	15.2774337015443	14.7139162101559	15.0117723494485	13.7241696135082
GSM1297120	14.9629710257106	13.1625061435032	14.1340593593772	13.3415131482412	13.3710665764966	13.3375365422949	12.7022223544194	9.07734824402609	12.4784669454268	12.7260359686477	14.6978483547944	13.6381948410874	13.8897844620776	13.1305905835688	4.95405804693719	13.6405516411558	14.7595478845199	14.8535662709836	11.6386461057268	13.3121140247408	14.2897761813907	13.2402070407543	14.4957798345964	14.2230240965337	14.9228641341253	12.1510455615572	13.9093274288957	11.7887334003032	14.8073263890016	14.4697886032906	9.80429723310291	14.4775871287975	14.7744658339174	14.7363322866469	13.030545960099	14.7387512347106	14.8590039169995	14.2868103900823	12.6355870593671	14.745967576845	14.3893361653403	11.3526128558465	13.0081870467556	15.3579299564346	10.2169909025483	15.2511046842872	14.6611561122814	15.016359404233	13.8543292039173
GSM1297122	15.0275666757533	13.2807316136661	14.0954874027704	13.57222567013	13.1370847809266	13.3253945190161	12.6071774517044	8.59954905816544	12.0959297334137	12.4542516030955	14.8037240190263	13.7062388113201	13.8757250995883	13.480142916702	5.04543791944218	13.7712249893924	14.8675516832538	15.0280505794481	11.1581936227229	13.1907674948868	14.232282149144	12.8178271364047	14.4660027925662	14.1230448067761	14.9716569018622	11.9155374781594	13.9574512822962	11.7259034258813	14.8446309979931	14.4851793765234	9.62620993212755	14.5090808645117	14.9168554283139	14.739881949257	13.1258833455647	14.7505318929614	14.7970116641059	14.2111352436625	12.5096610112703	14.9794191576598	14.2623785538303	11.4074503030657	12.923749741156	15.3603816478864	9.84949934565394	15.2710147686256	14.6021061810931	15.0161241503098	13.7572786515273
GSM1297124	15.0241200312399	13.3305466802933	14.2013222294594	13.4263878844769	13.2214519888109	13.2920392963919	12.8579500277871	9.14698750999796	12.355633749775	12.4988022279868	14.7222263580814	13.7042548623234	13.9849381323583	13.4006156597272	5.29014871235122	13.7598822115731	14.8928027824161	14.9049468711745	11.8475914701748	12.9826231490859	14.3756756739539	13.5584043988773	14.4776945302406	13.9964641404989	14.9874798887925	11.9624375396914	14.1217779181579	11.7619630610194	14.8753545396263	14.5278479042226	9.74475132006238	14.5113028518	14.8484909087677	14.7558173507338	12.9858132276335	14.7855778332422	14.805057684975	14.385776229931	12.8563507560515	14.7937328406282	14.2503258836908	11.47224329642	12.9733606475393	15.3598127124779	10.8503919522787	15.2246880339517	14.6951136633983	15.006268214873	13.7743203409237
GSM1297126	15.0071569313812	13.3352140912666	14.2608021518042	13.5077852811688	13.5036339299935	13.3053396868539	12.8152402602531	8.8470250996872	12.1597823065855	12.8161262336504	14.8774206482196	13.6527092951027	13.8573812581526	13.3153945383834	5.30869046200025	13.7924119304285	15.0556186153278	14.9486097473343	11.8276040808729	13.5477627832207	14.297826223	13.3408596842525	14.4949402792133	14.203769581335	14.8822636513468	11.9803110554911	14.0900606538383	11.8904874100496	14.799203872639	14.514317223576	9.53719916214688	14.4973293412818	14.9653689348192	14.7749647710127	13.2389222055979	14.8190155000231	14.8009077533897	14.3608416571963	12.6336715558798	14.8938897389945	14.4212638490308	11.240675449123	12.7512384855877	15.3547550117998	10.4642386843408	15.3108797670558	14.7139429129918	15.0073217322859	13.8168974065779
GSM1297128	15.0471613822372	13.3355417158574	14.1148617260403	13.640086545165	13.1426660430542	13.2469128079594	12.7181356083341	8.58379902085949	12.1890528409796	12.6104309147588	14.8483973675839	13.6106474645443	13.9582906752616	13.4223108655406	5.03619379279365	13.5808022578105	14.8774016184174	15.0185350753183	11.4393111133763	13.1139920650296	14.1423760299738	13.2185654256094	14.4257985266122	13.9728306471676	14.9737099763061	11.8068472687891	14.3193564997495	11.8838290112254	14.8343145008741	14.4740597130974	9.55895979282812	14.4975267587491	14.9713437543963	14.7252791421487	13.069860914453	14.7618566191219	14.8230332495684	14.4030794257521	12.5998467395621	14.9631983170564	14.3053566647972	11.5775217535578	12.799776751874	15.3624862611729	10.0696533359494	15.3040769378278	14.728104421608	15.0119491515659	13.789256210496
GSM1297130	14.9985695695989	13.0695949129694	14.1757225478964	13.2851304373555	13.4899157883996	13.4014582348394	12.8370775619473	9.19584923285328	12.4192913250032	12.6935737911683	14.6653349525332	13.9134913483981	13.9272621772309	13.1067728973737	5.05070095140105	13.6009498400743	14.893347372639	14.9088832472251	11.4844507545672	13.1683244941093	14.2718521146483	13.7868982551623	14.5298436720909	14.0489671247325	14.9275811686135	12.1264213276923	14.0129144171628	11.862272829705	14.8576267284204	14.4906934568098	9.81203035684068	14.6370436808217	14.7890416605867	14.7480634017357	13.2323503622165	14.7315693769439	14.874096631722	14.3053686525049	12.6254889255238	14.6374743766571	14.4133491698606	11.5981073138286	12.8875792554797	15.3616032968996	9.81584824664045	15.2843972780788	14.5630810610747	15.0247303802261	13.7919488213553
GSM1297132	15.0088151283849	13.1225534154733	14.1908378681951	13.4414962168784	13.1823210448698	13.2355135473775	12.3925743571565	8.60337145990228	11.9438344611295	12.2287999844218	14.9648484086694	13.3198704032889	13.8286304530239	13.3240117834935	5.21586555391229	13.5003470694638	14.9690343030875	15.077727332226	11.5119958497416	13.2882309094785	13.9556576030839	13.0909404351089	14.3797771778866	14.0380963025631	14.9938708697645	11.8347483140432	14.0000163027192	11.5974632809014	14.7892051471908	14.371054142446	9.60905053550065	14.5175713432033	14.8667923953176	14.7147284375409	12.8408560867528	14.8303676624422	14.7322401327255	14.3622780091292	12.3989824764488	14.8608432439442	14.0327070131708	11.4292089730864	13.1119581583285	15.347288188599	10.1404777018302	15.3650220204148	14.7644435129667	15.0006535171463	13.769350234474
GSM1297134	14.9751942833994	13.2821381742726	14.3177430730741	13.528768149877	13.6406527959688	13.3663344290362	12.6691383390184	8.88629520458281	12.3125422382982	12.4310638856624	15.0105401589424	13.5381452140789	13.8546083976164	13.2438084550707	5.78201922972397	13.7171611949645	14.8945080760341	14.7819268583094	11.5937154976512	13.0827113098413	14.2512418114413	13.064916228859	14.4862092113611	14.1124986134245	14.9546356227424	12.2884376306749	13.9379589801391	11.7024369634187	14.7932376645319	14.5255149415926	9.88628023068134	14.3863428463418	14.8225177974898	14.7366785207802	13.0620258930911	14.771441185209	14.8503855395167	14.2661274451543	12.5423465801677	14.981465619579	14.2781071851271	11.5740242595205	13.0482393731616	15.3577018425685	10.6126419044591	15.3274996079085	14.7036682092859	15.0061792002685	13.8481343971506
GSM1297136	14.9785978728242	13.1121254898262	14.1241620398782	13.310457213828	13.449928169861	13.352532335868	12.6385386418579	8.99648802489875	12.3014962025566	12.390548152416	14.8788666350674	13.5182419347695	13.7813815225314	13.0970253612144	5.14387984900451	13.5664478279257	14.9247147578525	14.9791954872934	11.4897625856568	13.4314614853655	14.4652995318956	13.349615668069	14.4790465440324	14.0300511193832	14.8931500819663	12.1356224052344	13.7596646430112	11.690207082768	14.7824000891897	14.4138899472227	9.67557593026117	14.4657016983578	14.8828838775508	14.7235777090228	13.0634170789883	14.7550502996765	14.8569044036094	14.2391183628417	12.46250226876	14.9091313585067	14.2924355752375	11.3182540264657	13.1051783057887	15.3607415751434	10.4334718044994	15.3263429003384	14.5490868112476	15.0161708263101	13.7498155061655
GSM1297138	15.0359494795767	13.7080326307609	14.0980365407593	13.7631115889569	13.0508129612095	13.1950429479257	12.4345580400989	8.46330946029935	12.0737416050926	12.1646803708737	14.9861385400745	13.1066556057075	13.7367463942122	13.7862870910563	5.23798560121933	13.787440165507	14.9437189906557	14.9007527286343	10.8635748008827	13.3162062669457	13.8836675123658	12.7942710806409	14.3936375626369	13.6648347062167	15.0265218740896	11.9305520402064	13.9494161968753	11.8176425578509	14.8289454448335	14.3061871552716	9.61919801621641	14.3948742102387	14.8763716780053	14.7485894373298	12.9336243015141	14.7026312212124	14.8238069238585	14.07517741936	11.8610637556776	14.8137637495491	14.1844646283019	11.652273963233	12.9020756839203	15.353929270139	9.08191648858066	15.3623642242453	14.6251558251228	14.9968268135378	13.6723430474871
GSM1297140	15.0179615297794	13.4274412998569	14.2406720220764	13.792125336465	13.4864593470306	13.394924254351	12.8899243862091	9.28794194087677	12.5610262994254	12.6201006858148	14.6897512140822	13.5063742920799	13.7352814883986	13.6039909892746	5.36793152747213	13.7791053126855	14.9190952357819	15.0218473459579	11.5859853201682	13.3131757723634	14.3062522929963	12.9981607366078	14.4735667102062	13.7031547826103	14.899887258833	12.1925103180887	14.2903226703815	11.8739863807268	14.7288737005438	14.55227927114	10.0512592303564	14.4422010471135	14.8889670469913	14.7858989594691	13.7054918719514	14.871627681492	14.853981578078	14.3012901848309	12.4250916471685	14.7333824156743	14.5623560758223	11.8260688384929	13.1804786722765	15.3589041054659	9.97733334041685	15.359316404248	14.6705997559647	15.0117017469243	13.8443805950313
GSM1297142	14.9873021433948	13.1716328546559	14.0042314270417	13.2931369437161	12.9056424379962	13.1577391163769	12.595249052264	8.91323048648848	12.0400622669601	12.068667058469	14.605414370237	13.3723517477174	13.8931959084288	13.6706158480852	4.81266225905031	13.6377624832966	14.7330040674236	15.0799420519771	11.3967970264395	12.5921954528284	14.1007763622414	13.1298139965346	14.4567035505736	13.9444535059839	15.0256370588684	11.7946265805932	14.0628294453001	11.5281770124263	14.8444393563636	14.3209850245072	9.64360520135074	14.4030224187844	14.8159268257927	14.7403630973442	12.9555344720784	14.694528420557	14.7331754758999	14.1287787400228	12.2195950240841	15.0961932466351	14.1619852445033	11.8389876617696	12.8656166260282	15.3603068056316	9.70775792062448	15.2648142809729	14.7438383347218	15.0138522807585	13.6776529724511
GSM1297144	14.9896096181756	12.8988203458552	14.1116663751609	13.3382766599243	13.5278400078921	13.2755490996153	12.8886641047021	9.05239745676558	12.1042405141945	12.6668312072344	14.7223627963177	13.7882372905687	13.8316300945825	13.1274103651613	4.94142359797692	13.6195957041729	14.8283143663416	14.7678374264815	11.7534380347257	13.1738078032716	14.2604752483572	13.4828065629309	14.592115766819	14.0971472933506	14.9021083497275	12.0490464321803	14.0830016684324	11.8331915147871	14.8005756509385	14.4543965028203	9.57572501514713	14.5333248654767	14.8300897684115	14.7348091435812	13.2888197894462	14.8239737349281	14.7984816910471	14.3498372900897	12.4616279242589	14.8966640201593	14.4723533798034	11.485405589214	12.7981096826449	15.3585595071801	10.4169309307077	15.2621412641831	14.7143210835234	15.0199304418796	13.7348093125855
GSM1297146	15.0178891185656	13.0326936720051	14.1397488624283	13.5216605595508	13.4959745233261	13.3825725482713	12.6516788981794	8.615018228078	12.2113575449832	12.6341214959841	14.8991229938091	13.8237699890364	13.8219064421968	13.2977773461914	5.35550055215413	13.6776317480376	14.9742733157649	14.8270123747253	11.2316566928069	13.3854667969748	14.2132375380913	13.0568933247942	14.5245176048697	14.4634373799692	14.9388519225776	11.8109161896039	14.0118849729531	11.8873901819059	14.8852732504946	14.4540996786458	9.47245948485348	14.4867779539907	14.8999805047434	14.7246490165238	13.1425361982866	14.7620180559898	14.8326115716434	14.2956848313936	12.5439631588909	14.8578095853341	14.52970523497	11.2616331817963	12.9792199490543	15.368592302739	10.3441153827983	15.3283563036913	14.7027643737138	15.024208497679	13.7536560569067
GSM1297148	14.9964047597992	13.1578054143051	14.196567567392	13.3423141087195	13.1588232892486	13.2836283295084	12.2891457462649	7.97621661408464	11.7967713257969	12.4420774948882	15.4078363431234	13.3659352481395	13.8985318293092	13.5147696131046	5.18406794901364	13.6555910136146	15.1438701358783	14.9905584286403	11.2486105856151	13.3610554248442	13.9277511455809	12.5107399249406	14.4439581648812	14.5792272442645	15.0557152905905	11.8567797621849	13.9998272018545	11.6310265402724	14.8094755063299	14.3131281738821	9.2550263290626	14.5374533222669	15.0437219909945	14.7186346302739	13.0109290367054	14.6697145584024	14.8127905020471	14.1550889100145	12.0858377497418	15.1907242425891	14.160917364936	11.643556020184	12.6985111735035	15.355615558365	9.64847745354571	15.4012185182935	14.742934165859	15.0039960955791	13.7595779663539
GSM1297150	15.0067353861594	13.4687541793602	14.2009896520715	13.4574313962518	13.0891052847868	13.3084380768969	12.5858032743446	8.58680914127211	11.9872348019589	12.4309438561116	14.8225080464223	13.7303806698026	13.7767454498483	13.4812063680786	5.03548891043805	13.6431818920167	14.9941459135358	15.2270667253301	11.0867338741143	13.2449748403079	14.2728355978252	13.0660014435078	14.44933852517	14.3646425552731	15.0114760159861	11.8882523820805	14.1055600873502	11.6521465037833	14.8459125488761	14.550249523248	9.85208297186661	14.5425317449403	15.102098517794	14.7376566558083	12.8635999277954	14.7304933914719	14.8284531602392	14.3163552219406	12.7200915570593	15.0176850702914	14.1920050157349	11.6915043306533	12.9408475562922	15.3546029818016	10.2010792317122	15.300203581479	14.646982397444	15.0135054978653	13.8048430036579
GSM1297152	15.0121542863212	13.4483031930521	14.1768344955636	13.4119091107454	13.1207529550902	13.2459547420618	12.5821478007415	8.88140607036717	12.2937856981754	12.4498213548463	14.8766478468256	13.2873511935638	13.8004560808121	13.2378793715728	5.16238768465506	13.5689865960816	14.9679243158694	14.9551962864583	11.5163364690023	13.5804160969598	14.0787905757289	13.1484038261366	14.4119004601971	13.5686592698105	14.9362578869632	12.0046036526207	13.9773786553562	11.81187280642	14.7793355791783	14.4328214537285	10.0275933192708	14.5308896417208	14.9358115589781	14.725303476593	12.8817150490488	14.7904714990124	14.8031387589637	14.232988269832	12.5171296310595	14.8936690316187	14.1981839770428	11.4459991362608	13.1380573157406	15.3516120885544	9.7689332947612	15.3076933363896	14.5966277327494	15.0056841974032	13.7823707925938
GSM1297154	15.0528673503991	13.5740112011235	14.1941695026797	13.7374234534887	13.1187214866925	13.3483661114548	12.5793978744506	8.62346198723452	12.2235264423164	12.5164888433201	14.8366336817439	13.5490761117543	13.8483005275937	13.4918752638658	5.52967768121251	13.7085814184463	15.0805213778045	14.8684577879229	10.9539046985167	13.3589500887829	14.0287312641423	13.0512199491776	14.4050383914118	13.6329457990692	14.9795836565611	11.9307371743664	14.1799744204486	11.8757810329047	14.8584335014789	14.418867156163	9.8015681772735	14.5858912068606	14.9659511506114	14.7564329562208	12.9563420844353	14.7079631415157	14.9019668248635	14.0628210535634	11.963854642072	15.0406930100641	14.311610694643	11.6388665686993	12.9623756837778	15.3601603527925	8.82180669895878	15.3140693295774	14.5935079884216	15.0103032084083	13.7465526350579
GSM1297156	15.0118365196847	13.5262714361555	14.1895927696398	13.5072797810399	13.5904924158515	13.3912866479797	12.9096225388166	9.22013090253886	12.5297781406976	12.9218451916514	15.0101351655565	13.7509313557971	13.8753103767288	13.3313251053448	5.52833421271508	13.782578873485	15.207814250351	14.9140420268337	11.9955635566577	13.7001348110937	14.1480069623121	13.0003410693761	14.5155855057276	14.2320268546215	14.8789871666007	12.1958635746886	14.2410337869191	12.0194663366194	14.7608715903795	14.5555662079262	9.77424314331937	14.5830962710665	14.9380247954697	14.7713738733192	13.4255624613928	14.8401593466706	14.8690459658301	14.3326799256968	12.4980940054227	14.902274676278	14.4427198016635	11.4371816353248	12.9693190121875	15.354938199107	10.0932462644552	15.3430758851784	14.7611140048799	15.0083487466272	13.8018853690021
GSM1297158	15.0096641701703	13.3149673747981	14.2505949596472	13.6082690958012	13.3010224258206	13.3925690277653	12.6402185616583	9.0601840759911	12.2305549492092	12.4260598048993	14.7931277566465	13.4399961452428	13.8099618551959	13.7082576845603	5.49424277528543	13.7350265436013	14.9823562573419	14.9737291419809	11.2754526299342	12.7482615262469	14.3429702639027	13.3033546499413	14.4583552338345	13.4751603139386	14.942355818944	12.2094048859911	13.9334161499798	11.7785599258079	14.7727952511245	14.4609285993333	9.90255440143771	14.4358280842392	14.8566997845003	14.7327158987629	12.9809062645624	14.814665510606	14.854782071782	14.1783705733174	12.2287310029122	14.9009667143653	14.3664695479766	11.7685277460078	13.1033286065172	15.355487662024	9.44273444503919	15.3091139577914	14.564900940205	14.9994565980541	13.8135478965328
GSM1297160	14.9784361750982	13.3787497494283	14.176174727152	13.2671836647247	13.4243623104589	13.3328720773276	12.6335086239937	8.58629698193333	12.248019343144	12.5635011952044	14.7660097748967	13.3652842364324	13.8598421132023	13.4819623888254	5.73139138586979	13.7289161091894	14.9093503021353	15.1556490525907	11.4246739150907	13.5469950602995	14.1836478212352	13.2825343199568	14.4699991707642	13.9295191835632	15.0329504896848	12.1558306446845	13.9293739426217	11.6953785180818	14.8082404090227	14.481162148301	9.8945668427947	14.534820222065	15.0213754356799	14.7455187280455	12.9478556870065	14.7151840805985	14.8555402477773	14.3510782314165	12.5704094895747	14.6901234392882	14.2749737099968	11.7135997165787	12.9854566540518	15.3527566554278	9.79997479346624	15.3888782096684	14.693233398845	15.0014659053862	13.8976713076859
GSM1297162	14.9846849015767	13.0959997487483	14.2234731060156	13.2699499225341	13.6179722754691	13.4125892597256	12.7598289364357	8.95112334399689	12.3923478415924	12.5926757858794	14.7406313503099	13.5404051943137	13.8040029731082	13.1955443373471	5.39552514956994	13.6443728118127	14.8680676887835	14.7597902776586	11.5037394383384	13.0793454296963	14.4211397400442	13.6796882661531	14.4645595395104	14.2130178097838	14.867346864976	12.0470231756808	14.0050246335156	11.8074137080264	14.8168468963801	14.5117284645661	9.36206466721177	14.4066277371982	14.8272739632419	14.740920947888	13.2224772528367	14.7980275024487	14.7976893495271	14.3518929580076	12.343025593065	14.6282669855883	14.4018276134344	11.4172330622594	12.9591604443915	15.3613188424903	9.83124420168645	15.2627361126508	14.6449089035572	15.0157700550304	13.8322855309962
GSM1297164	15.0107866647547	13.3287022995754	14.1818350129989	13.4778904754017	13.1523172930097	13.2888715661116	12.605819033867	8.79017794190858	12.1451456847862	12.2131620213869	14.574553953506	13.544428135982	13.8753529192679	13.3246884944147	5.05073226413775	13.6482071965858	14.8212647593483	14.9466434001289	11.0786284487827	12.862920753912	14.2512448439304	13.2532682541621	14.4325588700544	13.7737996247705	15.0162459871148	11.8051073524724	14.0560732413984	11.6091266702934	14.860625356254	14.4761990764131	9.53246824474333	14.5280883854674	14.813610533217	14.7313175378399	12.9094840531889	14.7318697049905	14.7883896965451	14.2763919644934	12.5036838947701	14.8595695753636	14.0978820917518	11.6208207726143	12.8910438985041	15.3597342217884	9.98697383641917	15.2681705470836	14.6846605502361	15.0082650395325	13.7562834334342
GSM1297166	15.008542533597	13.3795072360925	14.1752632529024	13.5172349427745	13.3464970039492	13.3080013899583	12.7544852543364	8.85997132285699	12.3768904359084	12.5010186589163	14.4605018498641	13.8767265127563	13.7995015503182	13.2080773329539	5.14755819819909	13.6289098838547	14.7335400306269	14.8197086251391	11.2682722054668	12.5055484385635	14.2275041027287	13.5328481404329	14.4954202961282	13.5611000339155	14.9497129322198	11.9913311198281	14.0535054303107	11.7499878052111	14.8632331043616	14.5840540004637	9.89435299341481	14.5979165300556	14.7746943412001	14.7412211480429	13.1305454115458	14.8100269377223	14.8605438445054	14.3718240505673	12.6934289710289	14.6121927399485	14.3359824430854	11.3779507239471	12.979720399558	15.3600126854132	10.2183976076381	15.2227718250555	14.5535119885466	15.0165471502488	13.8721159123179
GSM1297168	14.9965581801504	13.6024218703994	14.2555587585452	13.3018889650029	13.3575502829906	13.2493212994001	12.6378297160049	8.66874847660981	12.2349975444676	12.6462495679753	14.6302901704224	13.6417379890666	13.9677282930597	13.5157576082318	5.44323896886652	13.7557146116064	14.7750306013557	14.8882648080779	11.4443586202395	13.235479206714	14.2625459015462	13.0607912767147	14.4916972291524	14.047404263671	15.0846226861311	11.852330236367	13.9359394908978	11.679688986969	14.890921396292	14.4921744078054	9.66054894422046	14.5759820108868	14.8668440859814	14.7575352537228	12.8985239874294	14.7082588801204	14.8293412951497	14.3310235844943	12.5056728617195	14.7585781227588	14.1400282832138	11.8606495900164	12.7859119702244	15.3571596427343	9.98333790347832	15.2971198537064	14.8076841291268	15.0066715536769	13.7950735916259
GSM1297170	15.0048424981342	13.4182856356637	14.2419676273862	13.4562265667078	13.3090944322569	13.2743705054341	12.7961674934358	8.91980371245591	12.3381409285326	12.7397170750057	14.6215600976878	13.7775097091358	13.9280746133608	13.3953065563275	5.45907498003427	13.7824739517156	14.7240694705322	14.678932984624	11.4873219911075	12.9100531370607	14.3387001787106	13.5028705492387	14.4620105952501	13.7693483114639	14.9606565709098	12.0578457769605	13.9322583530319	11.6798542593234	14.8269104855469	14.5475255912631	9.95997269895793	14.6037710622169	14.7376735954144	14.7482271002729	12.9689629999317	14.8156195664201	14.7714337054495	14.1510856736272	12.4297331082968	14.4809587931397	14.3229912451241	11.5315879855154	13.1050134241175	15.3556920284545	10.1952163289015	15.2428748131953	14.7271489128872	15.0151532649273	13.7794782981838
GSM1297172	14.9895466261574	13.1446203004031	14.2308520686312	13.3578719798107	13.423048481427	13.30154811944	12.6359889136003	8.93507671427202	12.3131149552173	12.5047560488493	14.7445256023744	13.5754841109786	14.0607515268954	13.1643603626762	5.34364521534228	13.6993183950569	14.768264197238	14.9692970955985	11.9772374970676	13.0870694177796	14.2488267151064	13.115962047156	14.5004413962699	14.3075166030529	15.0728064762652	12.1633809381021	13.9072934027588	11.7377596087045	14.8486968181	14.4554121676229	9.77371144608215	14.4100404434104	14.8389095250648	14.7335879560302	12.8601157581517	14.7144900094298	14.873848873083	14.2682466685119	12.4281641653219	14.9938636692592	14.3675221103294	11.4949438026669	12.8580847943276	15.3628817592009	10.0413053339612	15.3078675520487	14.8220729931861	15.0250882125235	13.7738991875557
GSM1297174	15.0513994080628	13.7570960237515	14.0527019037994	13.6547424104273	13.3122182346021	13.2234564506588	12.4124928457137	8.76431998064637	12.156706322649	12.1860523334831	15.0353357570416	13.4043085673725	13.9329830836149	14.4450680864738	5.22627342585381	13.9453250596202	14.9413223609291	15.18617665525	10.8672494615909	13.7104832905648	13.8550124026304	12.5632480194615	14.3480390221708	14.4247005740538	15.104972719298	12.0182615686722	13.9357277659193	11.8421798523809	14.8262979739171	14.2276910489195	9.51010873559608	14.3850465213516	15.0562718238031	14.7567965106514	12.9249582380002	14.6467067517437	14.8025527882745	13.9683737475559	11.5333695089925	15.0527835956745	14.2058651327531	12.2808471584898	12.5371873152252	15.3510044758281	9.34284272630411	15.3697195340628	14.652665791124	14.9957474636993	13.7278927403498
GSM1297176	15.0011041431729	13.4000499190498	14.1819032084804	13.3030664126617	13.0793180918409	13.2781487997203	12.6927622209893	8.73946234698783	12.297021169135	12.4567563543379	15.0182835352138	13.6239071774589	13.9924434624998	13.4011620760951	5.61501501838324	13.6871520898264	14.7523053347739	15.1117334808903	11.4204546382981	13.2112190497316	14.3255552240316	13.3161575488356	14.4526292419849	14.4089405728494	15.0856324732505	11.9096949575485	14.1278603928668	11.6347490383793	14.8496465032143	14.5862344017046	9.61590390225718	14.5374759233193	15.0067669853038	14.7448504204767	12.8554342892506	14.7328752487448	14.7795958988842	14.298524272133	12.4302588371417	15.1152178459949	14.1498181684555	11.6731520312669	12.8997638905485	15.3660265366072	10.2453466686373	15.3515507956364	14.7885250249979	15.0147829177312	13.7336366476947
GSM1297178	15.0167573286989	13.6601490946266	14.1848737128716	13.2275563441912	12.9669700794343	13.2448733338146	12.5255862657778	8.81775062646456	12.1435980966062	12.1478277852218	15.0145850041072	13.4693855178479	13.9654644429445	13.6524555916497	5.24863798759463	13.705370570776	14.770502710827	15.1726755387725	11.5731986012009	13.5285834459288	14.1004048178059	12.6752363602945	14.382271174438	14.660415350321	15.1132700543672	11.7518697773907	14.0216507626911	11.5231941979659	14.8769563570949	14.4207252490659	9.51026033152226	14.4234422244362	15.0050082544628	14.7251294385049	12.7081373165121	14.7136247048677	14.7589899110336	14.2042921681609	12.3884865609706	15.1174517314471	14.0611776541005	11.6915870840618	12.840352918257	15.3681047204692	9.74392460854206	15.3427176558257	14.8645094352166	15.009395687997	13.6929217812492
GSM1297180	15.0255914170578	13.4099009281027	14.1065714423086	13.4948534036886	13.3594728087253	13.3248613988991	12.7618054575456	8.93701933242074	12.4750315766588	12.6270316733024	15.1851556938937	13.765137567846	13.7790956187387	13.4070031716128	5.64775020354968	13.7249559299837	15.1054314263002	15.1562391974472	11.5553276207582	13.8841003076421	14.3330886500989	13.0126596490494	14.4623703539075	14.6724790085063	14.9850334292435	11.9212554342422	14.1040376681689	11.8541237524562	14.8861444445273	14.5309721686535	9.56351436293396	14.4376089123662	15.1384078969107	14.7655529955775	13.0700810889135	14.7251507066056	14.832213930662	14.1649488250428	12.4026803370605	15.2910081477683	14.3489740572368	11.6519330239172	12.6427052041374	15.3654242732735	9.51369030754029	15.4362962371053	14.7879752730366	15.014913998997	13.7626392099512
GSM1297182	14.9811989655406	13.2361607745054	14.1527328430176	13.2949302424125	13.4844947853629	13.3607497899371	12.8933249664305	9.13814994052251	12.3611780327466	12.6978161666607	14.747819675096	13.8322853563461	14.0636090912851	13.2181100561392	5.48880097185083	13.6649916542956	14.7723748705759	14.744112005114	11.702185664516	13.1682570436541	14.5076600790309	13.6929184725647	14.5634287859513	14.2205125962381	14.9411652350071	12.1345903769927	14.2630743633803	11.7882805474089	14.8620019189446	14.5841496427049	9.81845040919334	14.4638800031282	14.8371429199944	14.7613083548206	13.0717512858613	14.698116122435	14.8694200934077	14.3788291834543	12.7839116685366	15.0608882162264	14.3807203620594	11.529324651044	12.7530941745002	15.3656589071705	10.8045018464412	15.2713098516524	14.7609599195246	15.0252259807981	13.8262573482498
GSM1297184	15.0252531150024	13.3718489565645	14.1958133506168	13.345429040827	13.4168744249288	13.3372932732343	12.6095509362662	8.34084972938467	12.0216275362671	12.5961748730217	14.9305384530111	13.6501841572045	13.9893924597937	13.6183692009093	5.68974990291957	13.789480617502	14.9107352470914	14.966607144212	11.4201300224428	13.6456632273287	14.3323236502207	12.8696548830572	14.4454932861354	14.5017163472892	15.0445853944248	11.7661768625942	14.0324451185957	11.6698813442012	14.8960686911114	14.5363819838656	9.10056162452342	14.4703269865287	14.9825837345937	14.7638138690453	12.7674035532501	14.7177466042754	14.7676749957077	14.3908558410987	12.5954661728566	14.9958851623701	14.1088023322709	11.636432300795	12.7046354391266	15.3560741862073	10.5991998957239	15.3535294824165	14.8467645142767	15.0043414525277	13.8025883255531
GSM1297186	15.0177013507247	13.358717616205	14.0965264464642	13.4182475535848	13.1524483796934	13.3351713486369	12.754142542681	8.80532165665889	12.1721549913659	12.4199431383421	15.1331445237954	13.8274734990245	13.9292646102448	13.5191670747378	5.27681235898963	13.7448118071671	14.9779613544599	15.3093267179612	11.1965024321139	13.2646288933233	14.3235421081752	13.4533438493632	14.4827452311956	14.4646473504952	15.0255690548741	11.8220714788413	14.0919842357373	11.6826362697826	14.8770283793215	14.4947057595174	9.4876405550593	14.5095081294641	15.117180790858	14.7591913900079	12.9149655196181	14.7372199892508	14.8232458118491	14.3568866527923	12.8573435162094	15.1640134445667	14.3044150394377	11.756482756317	12.9072618572593	15.3567949446852	10.6282804827928	15.3376935639817	14.6637969701003	15.0091435576247	13.8108282722752
GSM1297188	15.001683016957	13.3628782152138	14.1631381797903	13.3457250426478	13.4685049817319	13.3978031919831	12.8888867746218	9.1376206142213	12.6091417403522	12.8327576321308	14.8065329268425	13.8167002355476	14.0897848583147	13.2071968329675	5.56406404572592	13.734694450875	14.7280975139158	14.9775037431622	11.8858268278405	13.1058718344451	14.4039403434353	13.4933753881749	14.5162487740179	14.1184549615796	14.9622391410384	12.0717487351423	14.2137450591691	11.8336997313019	14.904945830148	14.5724358159097	9.63963604051985	14.5185294347141	14.8973873354961	14.7356593966413	13.0587365749221	14.7769156411604	14.8341930922619	14.4234537552157	12.8674534224796	14.7550606004701	14.3471826024782	11.4108606223517	12.7285383926832	15.367096762892	10.8936559433012	15.2934764653792	14.7414783703658	15.0146493848419	13.7803968549645
GSM1297190	15.0259927108721	13.3981816459505	14.1079775626516	13.3338290382446	13.5487033780547	13.408090937076	12.832537347716	9.00639366446967	12.4931079954513	12.9437938323566	14.9696980983114	13.9102903014533	14.0188240970762	13.1720278757178	5.49515156101529	13.6529873765274	14.8906665964668	15.0166289975002	11.9810467830978	13.4527428740815	14.2739474457804	13.4998728137106	14.4651247189058	14.2632975183753	14.9207305746687	11.9243356117078	14.1027346715994	11.9215929715577	14.8539643405049	14.6163199992809	9.83555318857508	14.5153728094472	14.9237936832106	14.7729910370451	13.0936169111456	14.7680475415999	14.8990935142075	14.3938077197544	13.0388524802681	14.8741399574156	14.4466163484722	11.6947191578021	12.8325692384981	15.365556056202	10.850061977084	15.3259100517106	14.8190155018433	15.0306129683431	13.8506865387811
GSM1297192	15.011429043174	13.3189790612537	14.1151378554289	13.3646908374954	13.4961175773099	13.3744513090443	12.98948784666	9.1611005370965	12.5311621330064	13.1519795577076	15.1588933552568	13.95395240685	14.002300699833	13.2750339703911	5.53555785346595	13.794455118424	15.1103540651267	15.1911859189475	11.8426159891401	13.8439851836649	14.586250146986	13.7180772455633	14.5155635502159	14.448845660645	14.9491882645485	11.9272031070265	14.0919389174547	11.879674542574	14.8707535250254	14.6843468613209	9.36003065356319	14.5673694519519	15.1572263197561	14.755312515539	12.9909180354605	14.7892116799089	14.8757279121174	14.4215539456408	12.7984125583635	15.1610003048757	14.5558744693166	11.4299181845389	12.7518332330864	15.3664211462988	10.3258008068537	15.3776838934729	14.6855134099457	15.0181370183252	13.7470688496916
GSM1297194	15.0273489926535	13.5373622632937	14.1384233030791	13.4769906062762	13.1100018566356	13.2840350219392	12.7123930644017	8.85017027216833	12.3345663727241	12.5583894928094	15.0935626605283	13.6450647724126	13.9915850650319	13.7264678575156	5.67962697833217	13.7579237000921	15.088913607184	15.3393663766244	11.5857707743715	13.5075588145476	14.3194851701903	13.1274784244756	14.4284887284659	14.4639312829106	15.0549351760246	11.926642963314	14.0243597248915	11.615562855115	14.8644268497318	14.572477889901	9.75249552988611	14.5211718305439	15.1836083295122	14.7538300695964	12.8033393280997	14.7493406079546	14.7766764667717	14.3276429966539	12.7878891162585	15.2475756287747	14.1730434934501	11.6718819126957	12.9132912617961	15.3615495947352	10.1556477450539	15.3980237876983	14.8181980236226	15.0015426519121	13.7384675078817
GSM1297196	15.0352156529387	13.4264343657419	14.0867441196297	13.3801544225609	13.0824157010663	13.3146965796892	12.4810884977853	8.5642540575467	11.916138651833	12.1654162707948	14.7643086369308	13.5120341260188	13.9392041465625	13.6871998033439	4.80764666707025	13.6085339365303	14.890692983997	15.0046690000595	11.2167666824831	12.9322601814447	13.9330052454626	12.8376101232077	14.3880154077727	14.0487306223071	15.0715719720701	11.8512832514807	14.1708876426661	11.7292817966765	14.8762449041685	14.4465409402551	9.67252340394796	14.4152913211789	14.9926698068589	14.7266707830916	12.8977658980125	14.7547027848799	14.8623259822793	14.3400026428974	12.543455501026	15.250538814173	14.0967835336982	11.9190739788651	12.8451129027658	15.3662098990817	10.5197263951373	15.2609600659219	14.7223242184375	15.0145321961029	13.7326090225909
GSM1297198	14.9941390550651	13.3507506941234	14.1770005303291	13.3143927306782	13.2955442346395	13.367556761303	12.7308428390469	9.05985343721817	12.1056603417859	12.6670154762447	14.8784079533563	13.8010634565488	13.9030263139409	13.3485968748486	5.15761994281323	13.7742805070954	14.7725822966592	14.9028055730351	11.5286903650291	13.0302970330452	14.2993568795348	13.0783655232737	14.5186396356998	14.1312325541494	14.9850203762075	11.8467128610734	14.1654369384506	11.8341050882339	14.8494718675946	14.560712642838	9.54387464916246	14.5228717133199	14.9248328376182	14.7616886940535	13.076906875201	14.7355827234695	14.8994340244756	14.3064198234072	12.5555293467861	14.9224217546412	14.3693934086025	11.6827230891383	12.806781478636	15.3629254612128	10.1704173723041	15.3018438302329	14.6584692001087	15.0167005614179	13.8658978448347
GSM1297200	15.0074715534269	13.3962697903715	14.1028363083261	13.421309880618	13.0414275875865	13.2971407744099	12.8263886916982	9.09985587182833	12.1981024383489	12.4951562634315	14.6302071016522	13.9775121324779	13.9511715156301	13.0278874433061	4.8962672761684	13.6623506075373	14.7306992960082	14.8909443833721	11.6806398470085	12.5398154476847	14.2485403459605	13.3281076997886	14.4927960625699	13.9062237297209	14.9709337470364	11.9994604377006	14.2429800761458	11.8029251571084	14.8418094242866	14.5828099209412	9.90113393786376	14.5494454045372	14.8397638490701	14.7593207189649	13.0562569227361	14.7257884480919	14.8487053484418	14.3961394384408	12.8864857574966	14.9890913903753	14.2770735860283	11.3703756638912	12.9553591324105	15.3656049530401	10.7967433682589	15.223362662143	14.6010276583676	15.0270152669425	13.8718511656634
GSM1297202	14.9905660126618	13.2697722454224	14.1011078476466	13.1482309567626	13.3480426313234	13.3677376965631	12.6552856557801	8.75949524929162	12.0195437621915	12.6288424173615	14.7961425594686	13.7409920688557	14.0882573798892	13.3590503302961	5.13187685146025	13.6217590501892	14.9166338051039	15.1030713803293	11.3652206019137	13.5399275207861	14.4265984591616	12.9453225229363	14.5058688704835	14.1160953096775	14.9989012430524	11.9779834937436	14.1475587583911	11.7259876733213	14.8415601020078	14.5037877035925	9.67015081704784	14.5095867845648	14.9812664632137	14.759634113159	13.0366521548215	14.6757810214327	14.8572421415089	14.3474282629059	12.6640927877689	14.9216891803976	14.2965513045898	11.573720975261	12.7540142355012	15.360940253987	10.2000382929218	15.3241059390434	14.7279931772477	15.0162577296174	13.8284787034433
GSM1297204	15.0135222303992	13.4902822067921	14.1051419491395	13.3018218700284	12.9756940119837	13.243718290526	12.6260083045608	8.90791853717193	12.1756281885191	12.1568067917564	14.5743420313231	13.6276778770643	13.9515067050413	13.4401384933827	5.06063585098628	13.6656988275353	14.7566863503813	14.8444989714512	11.4175796106562	12.6680630550137	14.2020718277692	13.2378288631548	14.4088042451005	13.9550692388857	15.046689614166	11.9411449389749	14.1272153285445	11.6488589351269	14.8554146473741	14.4355425030607	9.7280149261246	14.4952563098202	14.8472634965555	14.725916927332	12.8194164272905	14.7133334143505	14.8363673659278	14.3650302738381	12.4629644166179	15.1295261368763	14.2839639050945	11.4459316355472	12.8915169641212	15.3692898168158	10.2682552456415	15.2321625798409	14.6347477311578	15.0144310494958	13.666957897064
GSM1297206	15.0083865355635	13.3904653268492	14.0557289692365	13.4697170114908	13.0773579222619	13.2789590122444	12.6994846821039	8.58532834623759	12.0505168898954	12.4760788521019	14.8725731571864	13.6596909805782	13.9335815097654	13.442392793785	5.02702018767781	13.6245239976013	14.7585708983667	14.8460449018322	11.5538873376575	13.2669518524206	14.3014347444166	13.2245062978752	14.4673446868869	14.3930618771106	15.0175236806927	11.7191203244335	14.1224835472781	11.7296948497773	14.8597122810714	14.5004817685121	9.41305097375496	14.5363938833491	14.9796924106125	14.7125289476264	13.0380500304354	14.7021452119984	14.8464729390527	14.3680112589738	12.6430995432365	15.1460411723029	14.2570859954907	11.5383570161694	12.9042232099164	15.3617323286509	10.3551256583557	15.2815327921243	14.7576233934771	15.0213585726107	13.7174411895809
GSM1297208	14.981293206585	13.0712981691117	14.0519144941606	13.222421074703	13.3712322225339	13.3147410110688	12.7413147095583	8.65091632878181	12.0553795738965	12.7273730428694	14.7819888197604	13.7833702171116	13.9637622194366	13.3393185887626	4.84061576465927	13.5838944767655	14.9573207222875	14.9773974858627	11.3047223146438	13.1755884531052	14.3631359343312	13.4852520008728	14.4918876589047	14.2051937689354	14.9289892876849	12.0247092503844	13.9384227407394	11.7647731879857	14.847007760689	14.5387192181299	9.63263651200336	14.5197247999465	14.863946444363	14.7164490495547	13.0364568004844	14.715343949148	14.8414445974622	14.4916929323806	12.6475218042855	14.8052422803883	14.3667257006024	11.4275140218078	12.8731779738473	15.3641745971832	10.3392442787081	15.2544275749709	14.6242523652355	15.0252967673188	13.7542603648865
GSM1297210	14.9979951215318	13.3219045088969	14.2458331968123	13.2836201303653	13.3251564015743	13.3416157701468	12.6966981291124	8.89900386224623	12.3616510889926	12.7470549525466	14.9274112531387	13.6797425624984	14.0254948107724	13.201908089657	5.12422694050737	13.6847133206188	15.0399362611631	15.1587587158167	11.6583616475354	13.0146201368661	14.1353808296405	13.1981930682659	14.4574654899219	14.1059075024431	14.9755579361951	12.0213137485486	14.1311061657517	11.7430196554128	14.8051625207367	14.5369949614256	9.36591776276154	14.5713465996638	14.9717964629	14.7668131321102	13.0322502524534	14.7355717288683	14.8371497532751	14.3943263738719	12.8023930685987	15.1740495386795	14.3856016249308	11.4758383484362	12.8097761557432	15.3653514296746	10.9927080267478	15.3240543728195	14.8306605908858	15.0136429868366	13.8515653343834
GSM1297212	15.0354071957401	13.4255168052913	14.1022367992103	13.5296197935658	12.8097201720387	13.2018724234362	12.536896720832	8.71685964445513	12.0307741433863	12.1604475018847	14.6845605877321	13.4534870551958	13.9479577383318	13.4002795734899	5.1690688660286	13.685587770937	14.6506348888303	15.0141411694732	11.0178100942152	13.1615136297414	14.2610374015599	12.8506182738864	14.4302986503929	13.8606442524954	15.0433065148995	11.6745385778256	14.0468686462719	11.6236283540929	14.851698704365	14.4572334827559	9.60503365492507	14.4874138869166	14.9623166736275	14.7647501694903	12.929205561989	14.7392236136024	14.7931094899852	14.2340238879572	12.4177611642378	14.7394761024072	14.0648138407509	11.4697156884775	12.8494398126749	15.3542250568824	10.1094904950389	15.2892179224013	14.7688762054913	15.0077513956567	13.7367754611486
GSM1297214	14.9885780270146	13.5722760007846	14.335422554415	13.4253880891503	13.4387540804019	13.3459022417325	12.8622189364071	9.04306502482455	12.4470442655461	12.7982242826703	14.62375761351	13.848226958841	13.9380800532323	13.2743077424759	5.26053782536978	13.7433525996334	14.6182932703038	14.7394865431801	11.9208998421825	12.9273640866502	14.3471915546026	13.3671848532561	14.4854353894579	13.7630251062595	14.9725862015213	12.0036032237428	14.2215043803061	11.8348546914481	14.8689309904831	14.5798735750472	9.85603480597664	14.5316110409959	14.7944966578362	14.7570946712817	13.137087778735	14.7624685946519	14.8405160259236	14.4355467873509	12.7569160911547	14.8977600401745	14.3257146004757	11.6691193803095	12.922497234956	15.3597091979697	10.4531016565975	15.2420808859228	14.7809618198262	15.0144175157537	13.8668208849895
GSM1297216	15.0090361895757	13.4196457634621	14.2288086453152	13.3821469914536	13.3013129312604	13.2676395152707	12.7935521999924	8.89329911938418	12.1241549680839	12.7019018769933	14.4010752676962	13.7055899390848	13.8240432754396	13.3133032521793	4.89952039078091	13.7196880327639	14.575204351963	14.6238856960016	11.5522696885955	12.4630147515085	14.4284815634717	13.1520197707402	14.4987292181102	13.4851345202439	14.9172262100242	11.9545988241737	14.1309829978632	11.7345575310744	14.8485901510601	14.5532469582028	9.83733544408629	14.5284658563251	14.7240914981464	14.7453834055732	13.0604581926822	14.7878723156968	14.7945765274617	14.4000554640533	12.6356559480026	14.6686860431163	14.3136286635688	11.4737836060587	12.9654731826991	15.3581724224801	10.1064034006081	15.1882859740405	14.6373455773102	15.0153561364906	13.8119364197695
GSM1297218	15.0148755819294	13.4325860906825	14.1172196768366	13.5304919330933	13.1327458311916	13.2241427241816	12.8264041210329	9.19118206155405	12.2450866301299	12.381595776846	14.4823112773795	13.6864346421071	13.7620542576006	13.2111280971983	4.73111230438644	13.6526198307255	14.6421301372722	14.7308829587656	11.4857583477831	12.6812952991949	14.4207652638129	13.2013891724771	14.4964704949697	13.4467371114274	14.9221180207976	11.8651145367457	14.1531342578363	11.8086975323114	14.8356554520082	14.4907383876881	9.90024232303283	14.5661803981209	14.8506328879957	14.7701902441153	13.2422626882746	14.8242685792158	14.8127340030557	14.3647109699924	12.790438542424	14.7641039463169	14.3539484444917	11.29928852131	12.9924677501823	15.3554530011844	10.2185561191527	15.2187556459403	14.616515614192	15.0212365914573	13.7666966763857
GSM1297220	14.988514657589	13.28622058493	13.9808056351724	13.358564126323	13.466982465256	13.3106833739006	12.7204777959289	9.11131151018906	12.3264043280189	12.6239285910213	14.9586497741174	13.6904255522675	13.8973237838171	13.6261557911955	5.11118700459227	13.7397131024219	14.9335653349598	15.0932791282102	11.7719956775863	13.2877291978793	14.2443293435501	13.2047825744241	14.4715011853116	14.5324331041521	14.9726193283498	12.122168199156	13.9424078985385	11.6574000670261	14.8303959095298	14.4090773154952	9.75452955123307	14.514750629629	14.8640549974409	14.7373992290399	13.0344395772441	14.7550761599657	14.7994492170582	14.3221587821495	12.782846756653	14.7531236498503	14.3138467873778	11.710867950477	13.0948480158567	15.3540682617105	10.7545971034635	15.3124028703192	14.6261756401412	15.010177898338	13.7075448172962
GSM1297222	15.0315098355207	13.3525818813242	14.0341816500403	13.6022264844364	12.8786539220804	13.1859120804968	12.1740721405974	8.12456624189687	12.0236966435545	11.8059993823788	14.4372852718663	12.864251707175	13.7497448745637	13.7002178997135	4.58208321401665	13.6001995609461	14.909976513935	14.8829763286933	10.2682218424022	13.4157615022532	13.8353002529304	12.5264146968132	14.3218340952655	13.6418876154212	15.0278848799882	11.4945618576311	14.026198593736	11.7254468451096	14.8064644104467	14.1226659047397	9.41875504525911	14.3741236329046	14.8782431087809	14.7161404574557	12.8922636924772	14.6408244141916	14.6955615966008	13.9183274511075	11.2344703015846	14.5240485105599	14.1665800109138	11.9920868311265	13.0839048027419	15.3542711917623	7.63454419805441	15.3436836531254	14.6433881132302	15.0122457540435	13.723952999809
GSM1297224	14.9848919289561	13.1203544926221	14.1845225185884	13.2466598322237	13.3174209688854	13.3501166326797	12.5335288942945	8.48870872334491	11.7312474413518	12.5342444540227	14.8407043786442	13.3400303023719	13.9835041393735	13.6544761761536	5.22506825853783	13.7081830556566	15.0281295688945	15.1301778468787	11.2928286011627	13.5745064224318	14.1493315269805	13.1619589065684	14.4963043217741	14.2036116772907	15.0064485362907	11.9757013566482	14.0573421793713	11.7272534168902	14.7924613920726	14.4851176877044	9.57030904752039	14.4601619775922	15.0247600939632	14.7239746882915	12.9290806491554	14.7192428292239	14.8474360872148	14.1886066079644	12.1262126424064	15.095220163258	14.2360296824281	11.7940464966639	13.0527177337598	15.3560678227466	9.68032732045797	15.3162375923857	14.6783651643406	15.0175334096438	13.8514628745794
GSM1297226	14.9642759613833	12.954425316083	14.1963998795306	13.2547783483674	13.5348571542727	13.4038218357357	12.6008397575507	8.55035717537862	12.1391052971109	12.5741077205027	14.7260784057457	13.5284340566014	13.7345736248884	13.162639199228	4.69823264116684	13.5614360842798	15.0037658744407	15.0371365970816	11.4710454155789	13.8892179341675	14.3180988861234	13.4488351209719	14.5173486537675	14.3863669534614	14.9202912097244	11.9163317775076	13.9452505029035	11.7915732099262	14.7603964516247	14.5141977224431	9.1968010741409	14.4647353609979	14.8636641346598	14.7213960709663	12.9617692350951	14.7271681137344	14.8478836140705	14.2736329374829	12.353346149964	14.5131155161892	14.5639102570419	11.3297929392117	12.9833026362692	15.3651760971745	9.39777839237505	15.3456167595919	14.6242862558177	15.0201890587986	13.7408637124911
GSM1297228	14.9980085587701	13.298518150772	14.2851176624725	13.4449526996777	13.6087699562663	13.3614850252768	12.8745813640761	9.30175521200867	12.5344250254009	12.8347361549285	14.5617878599562	13.7427909905442	13.9309937212746	13.3720368845761	5.38181462842276	13.8226385521364	14.8612313902647	14.8452101542822	11.8297313924653	13.598113021872	14.4597190235707	13.4130533627513	14.517960164916	13.9364691708691	14.9071693633747	12.2069862791582	14.0490542764701	11.8556648713761	14.8077553931447	14.5684043985036	9.82015448603656	14.5144836195526	14.7861727857011	14.7450136280909	13.2111452224508	14.8310483697583	14.8668023372497	14.3383292678788	12.5335953032907	14.5128100155617	14.4541367409884	11.5491757976789	12.9922564722001	15.3643714818582	10.2078073634252	15.2897104308486	14.7647938950118	15.0129541920281	13.802365102716
GSM1297230	14.9919933025475	13.5130399080867	14.2373154168405	13.4659627651055	13.4233842947834	13.3400181569491	12.8071537006454	9.23255214224978	12.5531195879116	12.7567734402911	14.5592962265125	13.5905043284562	13.7925111997382	13.5276958529715	5.2732399491582	13.7172545872457	14.7565062930203	14.7901056655488	12.0620286604428	13.2228700970044	14.3409455782208	13.1942083656806	14.4476161051312	13.7220987146113	14.9205633182215	12.2285683457436	14.0275242900164	11.8192032234281	14.8401761908223	14.5066434345739	10.0088633478426	14.4779053579839	14.7788534023438	14.7051537398151	13.0309380801358	14.8043666575135	14.8356128422345	14.3049841519545	12.629914778992	14.5925149051927	14.4352286619995	11.4369711795308	13.0832716132457	15.3602364745696	10.0528250970994	15.2749789264992	14.68264717694	15.0176498503488	13.8304085605338
GSM1297232	15.0120839329562	13.2238473759097	14.1448964226031	13.5777564327904	13.5914904583475	13.2813919650006	12.9271944664941	9.20401268662084	12.4991211823254	12.9540869110684	14.5385929154603	13.8601180615315	13.888061396455	13.375469410614	5.3340714829934	13.7523516182281	14.8412643584236	14.7427620007828	11.7737154105071	13.2787811647861	14.3480626926258	13.3745299718238	14.4926037041937	13.8812570859278	14.8487115243945	11.9448999696068	14.1381906158063	11.8803264508896	14.8344389206331	14.5423335042012	9.64168031712039	14.4493088258232	14.7655153650402	14.7616097242146	13.258574328542	14.8489832749933	14.8147060297314	14.3154472363297	12.5551383352202	14.6358067817197	14.4365622978011	11.2930711951523	12.9724986056007	15.3594933348395	10.4663270705722	15.2354404387506	14.7023882326848	15.0133889383664	13.7694311714492
GSM1297234	14.9831125464671	13.5322213306475	14.1896505809876	13.3466483742194	13.3845776409629	13.3755968663644	12.788911675613	9.23293036676013	12.5587183339723	12.7172996322689	14.778522352057	13.7689984945763	13.8924756230037	13.2591024963219	5.55637834478379	13.7205612934672	14.9639052590499	14.9237870733194	11.7558564328963	13.246253240548	14.3255382609127	13.4349626255125	14.4696407187621	13.9178625249207	14.9486539542164	12.1877552229778	14.0589507864034	11.7982654897308	14.845587666447	14.4994401412981	9.86195809866916	14.6833244341511	14.9242595173081	14.747321763192	13.0145149858942	14.7516940067064	14.8836136542843	14.2565666120367	12.6373105584134	14.9099872165627	14.4055439601568	11.6910913990127	12.9690800986509	15.3616503929116	10.5979631210876	15.300940508072	14.688470948124	15.0129346935945	13.8118554145723
GSM1297236	14.9995383061333	13.2352100644843	14.1595248018066	13.4331285634108	13.0767972280684	13.3076213307898	12.6190930921087	8.70002471491155	12.2399594093219	12.4803991928507	14.5857908505015	13.5876609835351	13.7942324062098	13.3327151096463	5.17874857419808	13.5198466823251	14.7457438640421	14.8489656560591	11.087063058713	12.4651368665377	14.3496041874402	13.207408524723	14.4348488570697	13.648398368683	14.9895487171105	11.7910486946712	14.0442278539452	11.730055871487	14.8541317851141	14.5506413974961	9.49493154476051	14.4608778144935	14.9130272230604	14.7250479894855	12.9137191921013	14.7243588274247	14.8571068292687	14.3893246773058	12.8115380880897	14.8183903500896	14.2397282207432	11.5985653813257	13.0286368145024	15.3651816037491	9.80687046959196	15.2577377813225	14.5654375630767	15.0163086228561	13.7714960382224
GSM1297238	15.0127582723155	12.9983779707024	14.1141020539567	13.5643534530713	13.2630868050953	13.3351792994501	12.5557588943538	9.08148727819869	12.3192525580464	12.1513263969045	14.4549858678373	13.5295207250623	13.8251302367043	13.3549938083106	5.27277401471865	13.5134926736658	14.4557288112855	14.6643216732299	11.319384872114	12.0553241564237	14.2440629355578	13.0715732105866	14.442720939456	13.1942756787327	14.8638545118204	12.072605817895	14.0854863409683	11.8467784211875	14.7867407255289	14.3464133676851	9.82629034848248	14.426106686535	14.559119773317	14.7552008994657	13.0225847990743	14.752039565786	14.8506173678183	14.2006688407705	12.4728129034609	14.4497602514456	14.2904269975907	11.5144066378111	12.9271624184341	15.3538338940541	10.0688832378155	15.2151722536981	14.5784822105622	15.0180936529932	13.7677469727762
GSM1297240	14.9787926827266	13.0380307189239	14.2286971331027	13.323572340464	13.3018379425127	13.3519502086207	12.450463273933	8.5426636476101	12.1490215243513	12.3627672846909	14.6554192948289	13.3718803830059	13.767091849878	13.0275208051311	5.30152021445358	13.549695430787	14.6657833402638	14.8061287597066	11.347796805569	13.1634533473643	14.1871658573108	13.219189944019	14.4248673594627	14.046313046364	14.9282549947688	11.9418078269349	13.9808509443497	11.7727505953229	14.7676432525557	14.4461681631305	9.53125383500499	14.4925080285741	14.7966692752239	14.7234510461366	12.9650162606444	14.7049898541972	14.8161635156566	14.1932225786285	12.398135279177	14.4841400759719	14.1506138178047	11.1393872777029	12.9880843585627	15.3572162469048	9.41560993460466	15.2721577783455	14.6240643971178	15.017624919813	13.8279767594026
GSM1297242	15.0179689159528	12.8566056811323	14.1167884527774	13.4290199482623	12.9249201333936	13.2709890416326	12.4414920017437	8.82538568842286	12.0981665138469	12.1054582753945	13.8777797593879	13.2260079095821	13.7292547247578	12.7848057481003	4.72561135976497	13.4093474695279	14.2806033901314	14.2586189246121	11.4685535195176	11.6619226333152	13.9882472633588	13.1115272480929	14.4145506683016	12.4632215236565	14.9456869521136	11.9341427611469	14.0951068216361	11.8150037054759	14.7667196280955	14.3456740264865	10.307469700438	14.6450214827671	14.5004742660751	14.7043020303841	13.1998097211047	14.8365901114379	14.737348309658	14.3533153477305	12.4174046894218	14.2933926031158	14.0572853516897	10.7639746641362	13.4214000143828	15.3522278550044	10.3449778407076	15.1198238522248	14.5351811776315	15.0361491988614	13.7218267533191
GSM1297244	14.9799466397872	12.9561588297771	14.1842339064497	13.3353198630584	13.306469951461	13.362482225231	12.5613377015334	8.80434612078249	12.2541548124438	12.4353205984831	14.2844871030837	13.5386478145451	13.8546755208383	12.7573577523293	4.87521806425108	13.4439149439325	14.5721176037923	14.7165757102671	11.5290803818773	12.7199372702332	14.289806045765	13.4489002776264	14.472872816445	13.3153693953351	14.9300589262903	12.0996835375388	14.206530983095	11.8811110072039	14.7367627157007	14.505471058178	9.96174314887906	14.6297354654728	14.6469279238164	14.720438254807	13.1841256157156	14.7840517813415	14.8472035347584	14.4130229614565	12.4938035662426	14.4966853984239	14.3650088091445	11.0039103186664	13.2493456008239	15.3561912622448	9.74753579224947	15.225913327993	14.5681252460349	15.0321705926526	13.8019792494961
GSM1297246	15.0153263538864	13.2767300405665	14.1662234491632	13.4859075674735	13.1546365992581	13.3664351396448	12.5378410847343	8.75692293516908	12.1700259745858	12.09107063855	14.5704855035411	13.4641275849324	13.7248946656793	13.4028375797316	4.99255042431591	13.5423216288686	14.8920591042386	14.7147102640838	11.4414333747245	13.0308511736503	14.1412732288691	13.1417385916512	14.3949677923365	13.7250557357671	14.9043880202218	11.987380803816	14.151765592473	11.9015663342211	14.7390055619645	14.482388886379	10.0407432467621	14.5887567280049	14.7669166147842	14.7161711052717	13.109391117163	14.8145982979739	14.8196817834276	14.3743312173913	12.7356690679537	14.704925656452	14.1564766448768	11.328289734542	13.2104345309319	15.3544486167885	10.1608790911522	15.2468396110414	14.56827102266	15.019890169173	13.7628007798859
GSM1297248	14.9763788735747	12.7576952709921	14.3002284932194	13.2597590328905	13.3406498198496	13.357069123631	12.5908606016473	8.77776143188035	12.3146782719349	12.1791461583666	14.2673840184445	13.4885277495407	13.8052857225332	12.5696788762521	4.61112905959856	13.4723052021195	14.6562447021186	14.6054489335474	11.6122317109887	12.8245965067805	14.2402845364088	13.5280699169057	14.4983039958012	13.2761764651881	14.9114189894054	11.9556479634097	13.9953025446687	11.9225316578137	14.7366540168746	14.4150273010026	9.87241276626131	14.5897289095704	14.6054366056514	14.6812028156678	13.2452103564364	14.8018656142575	14.8230057591463	14.3286400903397	12.2582128064454	14.2754968913595	14.3980160018183	11.0410095127835	13.2483621292933	15.3582700446927	9.46019008504498	15.2749383366272	14.5364851096384	15.0369363687053	13.8793780224643
GSM1297250	15.0134627424825	13.3572327456806	14.2029651483465	13.4419624111187	13.1154342384963	13.2198632215259	12.5356704461214	9.00855238844055	12.4575265699806	11.9888420258644	14.5954384610945	13.5333925369619	13.7356804908089	13.7480320938366	5.24422777303986	13.6054408760238	14.6892957216327	14.8968766041248	11.7426304736044	13.2084978486228	13.9475176398727	12.9387746189007	14.4154072660708	14.027309390152	15.0233258137304	11.9898202547924	14.0232337772267	11.6768382155771	14.8277165672431	14.345101298539	10.4033581570914	14.5946580368537	14.8156789781753	14.7010328119942	13.0359912890869	14.7751980861145	14.731576270618	14.3419617126958	12.7379981219137	14.4938032328426	13.9815983833837	11.6410249536253	13.1726643076704	15.3538365451187	10.366490366088	15.322036347738	14.7581267844802	15.0150175388426	13.755978690013
GSM1297252	15.0001349676594	13.2720559567415	14.1370679119638	13.5866505212326	13.3598587278378	13.2777716276271	12.6943514103157	8.79016355061404	12.2627507812307	12.2802228311362	14.8539804630079	13.6379206737562	13.711418702679	13.1418052962193	5.40783528287624	13.6611065696853	14.872056228016	14.9067613038038	11.4831331091641	13.3121974046803	14.1971984829923	13.0059138594652	14.4612898966162	14.0709428589946	14.9171433118334	12.1786700500503	14.2938167349184	11.7425344850788	14.7607166540219	14.4958354725695	10.1197490071613	14.5137027438213	14.8598361101758	14.749823076445	13.2371188063178	14.904560730769	14.7944334840216	14.3195474421985	12.3853316877801	14.8085442571567	14.1805949247706	11.3980844761048	13.0248700369833	15.3508746660958	9.95249355860446	15.3160905748943	14.825857374002	15.0065725203252	13.7884831476658
GSM1297254	14.9858423600281	12.9911105353957	14.1813040120928	13.3703809211976	13.20407997958	13.3996209217093	12.5648274577332	8.88868638574978	12.2961920758597	12.4233495401705	14.2397380394884	13.5117988735909	13.7671564330976	12.8167736768479	4.69809787757055	13.4285683539275	14.4185959261117	14.532045532502	11.552626645766	12.6097913206842	14.1357690620572	13.5131652103788	14.4618430766894	13.256754161637	14.8920982170141	12.1228505568732	14.1152122157268	11.8744455140926	14.7258023175296	14.4402056305177	10.1070610420923	14.5880655878473	14.5603710178662	14.7118401741328	13.2143676781058	14.7770284751918	14.8529910909921	14.371022552753	12.5899830344553	14.2151147879647	14.2994227121352	11.055554314582	13.1913311127288	15.3572328856259	10.1174118910172	15.2218186729696	14.5459090590416	15.034260272835	13.8943416391233
GSM1297256	14.970260833436	13.1518397935693	14.2496532820264	13.3898924602673	13.2885993719389	13.3147275462824	12.558020202898	8.73629355786507	12.2258177383714	12.41195848969	14.5101888038925	13.3881333907066	13.8430447706192	13.068452083078	5.18955076593572	13.5656914218359	14.6704924527872	14.6921937721413	11.0788444459991	13.0441092795152	14.3067611521453	13.2648322206291	14.4213357902207	13.6042338028291	14.9611016520616	12.0206333404289	13.9217787622196	11.8286974994585	14.7803687927237	14.3146514653437	9.61338173822826	14.5988669433906	14.7048605279724	14.7224546268586	13.1697448948314	14.7621323775484	14.8247780944304	14.1578538768616	12.3105362460528	14.2544798049683	14.2784687345849	11.5430439684159	13.2856576765567	15.3493597179685	9.38040726939383	15.3063245426375	14.5752248801909	15.0166444588978	13.868653358272
GSM1297258	15.0140006115125	13.377423093993	14.1327862653552	13.4414753868353	13.2154802163643	13.257465956262	12.7092532149495	8.57217190398049	11.9382085702171	12.4525618899546	14.5641728692003	13.7613932517557	13.8215388470925	13.2200333019835	4.8211454707587	13.5596530669297	14.6244998703345	14.8831637102094	11.2350149508836	13.0381147358799	14.2358702924266	13.1824518481652	14.4696802903299	13.8691490764569	14.9400603976516	11.88401476247	14.2708917571439	11.7822734172485	14.811073610348	14.5465416893809	9.66729349959329	14.572250096627	14.8868415445833	14.7387527406943	13.1106189022592	14.8123014429618	14.8213761132476	14.4439810551458	12.6938571180602	14.8091409657371	14.2604171062511	11.3329327587406	12.8521331192595	15.3590027656718	10.2183197848892	15.2657749871237	14.6834541182839	15.0194012818973	13.8060789481711
GSM1297260	15.0021199045794	13.3256368096381	14.1825220934137	13.4302274241456	13.1390476748402	13.2968584569918	12.5324441019988	8.65856647325166	11.9617801353738	12.2560024752193	14.542065647751	13.2131544979822	13.6348273498063	13.2335624065397	4.81344291409187	13.6031273177521	14.7434778889538	14.7470963443639	11.4262513879217	13.0684544367735	14.2333023107505	12.9955439304278	14.4211503762599	13.406376381899	14.9162240994227	11.9392769821916	14.1076140587356	11.7611908265836	14.7576345171592	14.4396046552046	9.7776260344246	14.4518159417963	14.8081071191692	14.7073619503575	13.0543162013013	14.8505719910264	14.7539191269254	14.3199585650918	12.4319965183994	14.7455759354002	14.2388957665619	11.2955016363207	13.2315975832287	15.3527146329924	9.62182102036588	15.3069562263632	14.6134534203376	15.0167087309608	13.7894227590026
GSM1297262	14.9953660026393	13.0627956599502	14.1326249854084	13.5431595794168	13.2137287781067	13.3451645596328	12.6788709637036	8.93183903649367	12.4076972813923	12.3482041130364	14.5998817459494	13.3468568279697	13.6800307682381	13.061068911869	4.34867501742595	13.5617219346214	14.8336140498386	14.9003926112261	11.2605543000598	13.3004883391016	14.0724966847933	13.031132902765	14.4101694297534	13.8346928074112	14.8875228318539	11.9937245438249	14.0087679102658	11.9106122551701	14.733858328108	14.4592409380812	9.56428910343167	14.5396479271102	14.7975686361438	14.7297486880339	13.2338069315306	14.7839272697065	14.8111802425512	14.2230060095909	12.4497627608411	14.771264515541	14.369023895302	11.244629800536	13.1196932712439	15.3577784377285	9.47875676989266	15.3099704231282	14.5938424527094	15.0286885642287	13.8359707547201
GSM1297264	14.9659470884094	13.4644001192931	14.3936226457698	13.3137961322399	13.812292521751	13.4325172150414	12.5949963362058	8.5675326109451	11.9756115038339	12.4964802918415	15.057905342492	13.5528921588832	13.7746984773073	14.3405464440066	5.56852029607482	13.8477729563682	15.1118388678154	15.0525281939411	11.2180929099486	13.7429007748741	13.9644162679763	12.8482703167268	14.4896868057652	14.7144805097449	15.1352022121775	12.2244471833306	13.9570930481277	11.634569705752	14.8386749822526	14.4977276383381	9.45279854561687	14.4801520838639	14.9517441712887	14.7712233411482	13.0103125849503	14.7120184454711	14.7700449633196	14.1766007681672	12.0991909201055	14.7029375731375	14.2271065021876	12.7758583138007	12.8215171802233	15.3488468225624	10.1937895985093	15.4159650434366	14.8538968591633	14.9955608330417	13.9005450195359
GSM1297266	15.0081731367043	13.4291596474134	14.1287677445396	13.2876166250087	13.430717653755	13.2915524732931	12.4820202245953	8.76894461976792	12.0657952747115	12.3653594036154	14.7366623277559	13.2556481467174	13.8947965446611	13.7084499566671	5.04261723903476	13.7429211893081	14.6877663961315	14.7053989406622	11.448673248466	13.2400232718108	14.0351106303009	12.7528639267638	14.4294715332219	13.5347910892733	15.0609044937111	11.9468698048343	13.8592388914754	11.7629759358526	14.752456675558	14.3434788266568	9.668708812978	14.3899702834938	14.7334235222594	14.7235144332804	13.0686293182474	14.7467711998011	14.7959113774371	14.2134568126191	12.149004216537	14.1296877407146	14.0595955502651	11.6730903722582	12.8665586740165	15.3413559133714	9.90785628144376	15.2651461031513	14.6208588456565	15.0105350976813	13.8410602847135
GSM1297268	15.0027715368503	13.2419897053519	14.1288760850534	13.3075681793541	13.2139837157211	13.273263998032	12.6441957899958	8.92294908456726	11.9882087089711	12.6285777651042	14.6755348736664	13.2788781442116	13.7217220106068	13.3269381148894	5.01187190801711	13.5190752906135	14.8291081941335	14.7884267368618	11.7528085829704	13.3284023385313	14.124868246658	13.5376782324309	14.4767556572692	13.8571342913251	14.8911088998521	11.8891042525693	14.1443627160252	11.9599296653061	14.7385870908343	14.4187619606458	9.80126012428225	14.5260947396584	14.8005047719595	14.7136953811798	12.9686734286771	14.7624604475874	14.715287808633	14.2706611574542	12.6022881850166	14.4609758589369	14.2141306799733	11.4438226408231	12.8329428696255	15.3521697560841	10.3009024400245	15.296670158688	14.6074412737031	15.0290932592836	13.863034315025
GSM1297270	15.0029989809308	13.2301718359465	14.0496282314605	13.3315124012539	13.3238417079327	13.1975096560256	12.7055397671508	8.85000124395947	11.9278873338927	12.1064729856946	14.6713840181554	13.4990912400202	13.8675332608272	13.5078968138155	4.91219712796322	13.6733211115617	14.4890705371518	14.5708330417857	11.6220281412717	12.4378847410735	13.9929460874584	13.3420008812885	14.4467767803799	13.8689438632237	14.9770256978066	12.0162959222105	13.9134047481245	11.6862894124697	14.79762790008	14.4119823680061	9.6620042422791	14.4165632100328	14.6979676100452	14.7367268382837	13.1558032267094	14.8001431054595	14.7499671360863	14.1872037426761	12.1580162238738	14.7610239287444	14.2466928549567	11.6740081523455	12.809970131477	15.361141113765	10.3653335484471	15.1967434072823	14.7836400882299	15.0090998596184	13.7637274243956
GSM1297272	14.9876449465258	12.9660275365045	13.9566124242697	13.2260740715087	13.3038588645366	13.3103558477268	12.6051308197799	8.51090130658547	11.7355776523102	12.519962357683	14.7343550593384	13.4932757930757	13.7809823127604	13.5445553045045	4.69487323929298	13.6489450031682	14.9017768304044	14.9320487978319	11.3565733681965	13.1881863205115	14.1360197170552	13.3665007123108	14.4951823285284	14.0953517381595	14.9042315847061	11.9325392137487	13.971920141733	11.6642064249959	14.8080605661091	14.4287597089093	9.54674238243475	14.5150957401172	14.8836718640967	14.7054713160157	12.9880193254647	14.8179019412912	14.7777676905078	14.2229531692097	12.2278843824171	14.931845084886	14.2527807243536	11.4254745817446	12.636816238858	15.3549342727004	9.7668113773371	15.2585966980955	14.6722588622088	15.0166561553611	13.7111516789648
GSM1297274	15.0014275902993	13.0474883756803	14.1679497187086	13.3054070189231	13.4106042664039	13.4079819165085	12.8631607611476	9.12730284624872	12.365791601349	12.86684326636	14.7944166094	13.6439865249391	13.9049905707924	13.3874303577993	5.18642831189156	13.6438968419979	14.8616262938999	14.8228664954746	11.9252765706382	13.3927185447882	14.2166426460919	13.6650780195988	14.538026710958	14.2051827147128	14.8815558446223	12.3125933441744	14.1557447633755	11.9266527964727	14.7626416454538	14.5415979962584	9.9025297408145	14.432099616821	14.8637448589894	14.7350465882012	13.1981100554286	14.7824180106406	14.8712811495551	14.247378140235	12.5688608954355	14.7676466451897	14.4176278798569	11.5063325979643	12.9553305819732	15.3564027565009	10.4915135458703	15.2636676553849	14.6225355904506	15.0245190176119	13.8398270675404
GSM1297276	15.0201914395152	13.4649408115944	13.9859516800849	13.5049776710807	13.0000198501319	13.2286727703184	12.2371727594422	8.39718317857088	11.6649116731431	12.112721277829	14.7162152568891	13.4788139251625	13.8004233135455	13.810774195502	4.82632937809433	13.5868668465012	14.8256552486653	14.7455811194799	10.8387135918641	12.7430261085071	13.8089045060887	12.5641968932503	14.3469407917737	13.792513976391	15.0371149913828	11.8760850571918	13.8161168991959	11.6822856923072	14.8451891263137	14.3086464897646	9.38169212366238	14.3799095269228	14.8075294385217	14.716610106446	12.8046366564129	14.6549555645052	14.8336494535743	14.1948656485441	12.0347147723134	14.9706475623149	13.9737078822514	11.656590906537	12.7537566336618	15.3546875457092	9.43275647159544	15.2540113296012	14.5633447976136	15.0150721501814	13.7062442604444
GSM1297278	14.9905117368038	13.1604824648862	14.0968993456475	13.6091091806187	13.406589295628	13.3460160450975	12.8115228828432	9.28318534191526	12.5076999120648	12.7623576657893	14.9458219363235	13.6372255470579	13.7705096271598	13.2771078111959	5.20831836350494	13.6811041505244	15.1675670383124	14.9470634376999	11.6208273001644	13.3419332800324	14.3115046469545	13.5138788658566	14.448271170866	14.1991758351804	14.8406664915844	12.3402915336058	13.9540985266379	11.8603623658462	14.7270825344581	14.426185096618	9.97863475369234	14.5422874716292	14.9805826380838	14.7199871201683	13.0991673102434	14.7954165868807	14.8699726245402	14.1756130597093	12.5384487339599	14.9337216053078	14.4851173278041	11.3171480793368	13.121243840878	15.3554955280352	9.81377762035816	15.2943958546894	14.5917053607355	15.0106570155505	13.832531354153
GSM1297280	14.9804408948328	13.6057153623367	14.2341423394859	13.2633105921318	13.3695076913561	13.3839117919722	12.621538227035	9.20915445540141	12.4244749007871	12.5094522347283	14.590209457064	13.4719527234835	13.91332255755	13.462600034261	5.13748310622005	13.6969793497419	14.7345192742662	14.9895282038832	11.400443688208	13.1350535966083	14.1843792419344	13.1848106774202	14.4489298857798	13.9734940745784	14.9581971469855	12.1773464586686	14.0101977972934	11.7996576420583	14.8223416292242	14.4368798656752	9.86660530810483	14.5622075940575	14.8427439776311	14.7309911733448	13.0002864455217	14.7264656692813	14.8683310489333	14.2583151048211	12.8026916019657	14.5720123241908	14.2795332417006	11.5180330876795	12.9449455337999	15.3559569311453	9.98109225424912	15.2794730548381	14.6521957641596	15.0128969887197	13.9169091230627
GSM1297282	15.0027195764205	13.3408359909613	14.2093475635677	13.390545692122	13.3449141475216	13.3529901919118	12.6170126960887	8.4595419461843	12.0927761253882	12.2742128461252	14.8018076038386	13.3994578992914	13.9147477751468	13.8017455561414	5.50930506007231	13.6654184744441	14.9696745921795	15.2348938029723	11.3821085685527	13.389327112619	14.0638822162476	13.1559391296064	14.4507987633631	14.2770090850035	14.9472392264646	12.054370245457	14.188460188539	11.794110478185	14.793376171092	14.4246851036068	9.77904000514121	14.5851158867964	14.959579186328	14.7087768376398	12.9525799027116	14.7771726346467	14.8241266322405	14.2696946708256	12.2111632558979	14.7628500942532	14.2898184843207	11.8756438552254	12.9279669543875	15.3582534060402	9.3540050732336	15.4063514924923	14.692371163388	15.0075137607319	13.8038057663976
GSM1297284	14.9587610431081	13.4192593227075	14.1777403036347	13.4570999107809	13.4378053424653	13.3397371075637	12.790133070922	9.28780934282371	12.4344922749838	12.7074265710241	14.6400036566162	13.4709557786641	13.8504446955637	13.4369529300908	5.59792885516942	13.6455322472337	14.7902565125636	14.9299804657966	11.5527947641413	13.6323783145624	14.3119932968085	13.3091546287848	14.4707410165975	13.9868341440255	14.9545631932543	12.3324440110989	14.0505742615897	11.7970927142067	14.7460157095427	14.4335513483576	10.3735768322772	14.542114710311	14.8091111656487	14.7442770559514	13.1925524050853	14.7895688623226	14.8393310861209	14.2296736802882	12.4592014365579	14.3142193788831	14.4078047850701	11.8058762974117	13.1592072635963	15.3508262954216	9.87708048302841	15.3538647044185	14.6957828168158	15.0105938714518	13.8664295673698
GSM1297286	14.9976549488997	13.4848408324965	14.1979969880443	13.6427737890959	13.3368199705105	13.3371849050834	12.7028614487607	8.98757974209161	12.3442927175314	12.4474516226829	14.6696313284826	13.4743055950363	13.7400083342255	13.6824834179725	5.35129427911373	13.7485311351861	14.805708019829	14.991431302743	11.610026799356	13.2318869271878	14.1536358162709	13.0999965401785	14.4582850296256	13.7450682713735	14.9165687665163	12.3229858347948	14.1390096139083	11.9084042150789	14.7419825204324	14.3482396121108	10.1971938607794	14.5380562041642	14.7788315224869	14.7296139556439	13.2006366329352	14.7548052341272	14.8022073078934	14.2107742623556	12.3443921078399	14.4422925239282	14.4110738293974	11.7172609469238	13.1129037164306	15.3515945962105	9.55331355895305	15.3378027741434	14.6454005132498	15.0114307100714	13.835640153418
GSM1297288	14.993223461552	13.2161606593916	14.2367107752634	13.4453749286002	13.4301108800942	13.3880559286967	12.6301683744533	8.87381809780909	12.3246101410555	12.5302949894933	14.5720183418272	13.6174863218584	13.9146162581555	13.1991962785537	5.10419863354829	13.6067500491459	14.8567697228326	14.7291611330558	11.1312905523926	13.2627526863594	14.1659516058011	13.628598954355	14.4429055354555	13.8885148122584	14.9097142179349	12.1693667454957	13.882893084946	11.7799771997078	14.7822439267571	14.5213272567246	9.81966548901556	14.5040806107046	14.7020993506324	14.7430806398164	13.125604682434	14.7900886531933	14.9017488583323	14.2934348138801	12.5858847153494	14.6002643264019	14.3467984831737	11.1246776881827	12.8565841086459	15.3626279129585	9.74095567053084	15.2280289626155	14.5926602008213	15.0214543573721	13.811839171084
GSM1297290	14.9935848736049	13.3553996883526	14.1785784209194	13.5996550512347	13.4715428905101	13.3458159853691	12.6754745982224	9.0844214709921	12.3566319019389	12.5231605228832	14.7807711815095	13.533116205712	13.6439353107672	13.3737175846133	5.15872044857659	13.6866241464949	14.8296935000229	14.8661065936471	11.6070815264411	13.1701973047862	14.1981399353475	12.9480997890507	14.4072079002614	14.1177206359177	14.8628136846566	12.1268460339872	14.0094772513992	11.8838165684184	14.72287498533	14.3573781730841	9.65737798756751	14.4995557126813	14.7931551398008	14.7408010974046	13.2528223055733	14.823625342282	14.7833100707884	14.1572311451406	12.219390433555	14.5962773722215	14.2958882699021	11.4994206895741	12.9811772735408	15.3517947401099	9.74148052541842	15.3143006666919	14.6579133652944	15.0168922946894	13.8304035018953
GSM1297292	14.9865236096612	13.2074954299428	14.1673615826064	13.3653348394766	13.2965951336964	13.2857388790491	12.6420823049911	8.83332331015709	12.0493783446948	12.4650641629054	14.6435176410857	13.5155836074421	13.7600941843495	13.1710465383159	4.89043685811104	13.5131354685116	14.5357380983406	14.718697583454	11.5555861440565	12.6760299451537	14.3106065806077	13.3789665141722	14.4504978466566	13.5265456591874	14.8957696716905	12.0871274169338	13.9235183767965	11.7976254302529	14.8002065274024	14.4374153643636	9.86713887387606	14.5942138766322	14.6899607467514	14.6922297669739	13.2002729011056	14.8105519211855	14.8074398385824	14.3340033620007	12.4961310235681	14.34600032041	14.2182881506844	11.070965474888	13.0356451151306	15.3561432372945	10.4703875307658	15.2904053468071	14.5803178959808	15.02436484326	13.8119622103812
GSM1297294	14.9700664545134	13.1001383065378	14.327492067157	13.163693258782	13.2538715232821	13.3917329961541	12.7150984520717	9.14439131252331	12.3780395558385	12.543811912738	14.2718414725692	13.3943409417762	13.7985048804658	13.1569813494742	4.7683446923149	13.5391894369307	14.5568302795981	14.7018450575109	11.525895965688	13.1417777082286	14.3824657055055	13.6485804272317	14.507870938272	13.4868780864721	14.9288609968046	12.0810567021976	14.1470567699507	11.8574956102272	14.7100333471979	14.4350332181062	10.311621525041	14.6490090149516	14.6504853441232	14.6836784016117	13.3746847748812	14.7819455883226	14.8208280705005	14.2542310944016	12.2794793338294	14.1775420330922	14.3491895034248	11.5295287894855	13.2859433112068	15.3548905887878	10.1895743534768	15.2151398255913	14.5965929798231	15.0346175333528	13.8988261387147
GSM1297296	15.0297062557007	13.4643237186858	14.0551888154974	13.4820915054618	12.9436817471453	13.2602240948201	12.5423101114049	8.93173008146658	12.4485474281548	12.053387091301	14.5151902689101	13.5550043426751	13.7314499924602	13.0017613579369	4.83342168204593	13.478817831074	14.8807086804703	14.9145249824979	11.3723513321682	13.0675989843731	14.1610178451382	12.9436161621477	14.3611528890693	13.8472094997252	14.8953250976627	11.8688685561569	13.8936617735705	11.7533927493028	14.8181824855991	14.415351490636	9.92649272568742	14.5029053098258	14.8100771225552	14.6999214703827	12.9775556060662	14.7811889550059	14.8080678770812	14.3525730157847	12.8421578115528	14.7528359182443	14.153429210292	10.9722204267933	13.1316745518342	15.3566042253029	10.5402407467976	15.2249054523914	14.4970676376745	15.0189459054159	13.7467245829179
GSM1297298	15.0218298199267	13.5238767742925	14.1879115339077	13.570044690462	13.0002965165531	13.3024935727114	12.6109752861793	8.58258197883543	11.8629313542659	12.4209044723937	14.6690439052689	13.6576258861136	13.9073023559891	13.4667037337615	4.99334519202582	13.5931656566684	14.9273535683469	15.006033895348	11.1005039101695	12.942647080884	14.2823201242603	13.0099577971367	14.4726809488685	13.9114132046626	15.0570365770987	11.8645284192154	14.2736198866549	11.7453129090875	14.8098672977946	14.4974854162279	9.66837163237505	14.5919984376221	14.9205993497275	14.7372294766603	13.0704902826863	14.7559912350292	14.8361592595154	14.3051731707119	12.5332638345277	14.9306614548936	14.2573012575205	11.7285629077206	12.9650998415873	15.3487677634027	9.90874334984121	15.2764267896753	14.7279466455516	15.0126870547917	13.8373482854356
GSM1297300	15.0093342604178	13.1688000983873	14.209525895773	13.4069529859487	13.3022587540733	13.332711463646	12.692300068073	8.88595244439282	12.1765320174423	12.4838442664898	14.1385210171142	13.4460391728143	13.8711706807161	13.1318691834942	5.14246272240076	13.6404395565397	14.2893222029161	14.293816782135	11.6264376200207	12.1662215399894	14.20293082986	13.4088603406346	14.53277567582	12.8829635213134	14.9530264615196	12.1534893124383	14.0752990542907	11.8122463008236	14.8168112737912	14.4604422510962	10.148509036119	14.5557637585472	14.5472650932088	14.7399636072104	13.1697392619217	14.8232557316904	14.8078794184366	14.3817280877381	12.6073581890027	14.3065506432476	14.2376082754312	11.3525988839878	13.0612888203322	15.3591489761921	10.3129563259395	15.1446633654818	14.6931210310924	15.0274157248725	13.770610028716
GSM1297302	15.0454966015795	13.480524125479	14.1175589589142	13.4697530464536	13.1950032410918	13.2290486844814	12.6105601745649	8.48043561770229	11.7870210914566	12.5539677116587	14.7464688588169	13.573691572155	13.9464969491743	13.6483610180452	5.48841289573154	13.6910867781082	15.0284828438367	14.9888403587653	11.0200288302936	13.6814209137721	14.149286364337	13.1414593811432	14.3824150603134	14.2272932163332	15.0013569095594	11.7070441807893	14.2307340735613	11.8389421246424	14.8832262372207	14.4766308833527	9.21631312994732	14.5285562837461	15.0037986646096	14.7552387842788	12.8218866664006	14.7126588172239	14.7633078102863	14.2536757224905	12.4358367923715	14.8940309873183	14.1116203479295	11.7947260366739	12.6769144762615	15.3510841104529	9.5040981553461	15.3537200572666	14.7113231575746	15.0005647205924	13.7497033379905
GSM1297304	15.0102103596449	13.0745712417772	14.1091501949448	13.5786199439559	13.2602175000808	13.2690190304946	12.6162652392425	8.88253713980733	12.2695205217063	12.345722308635	14.5539531592702	13.3301430086822	13.6809631396124	13.2790710638038	5.39353733889109	13.6593763607265	14.6871351063406	14.5761020175495	11.5652352384617	12.7303902722802	14.15110385509	13.2655867106266	14.4437734611802	13.3048232084374	14.951574139651	12.1620676755015	13.8574683636771	11.7198348166889	14.7689477388058	14.4447081348551	10.0650284486862	14.5312202990888	14.6935213832989	14.7345395701093	13.1036780317767	14.8460114548015	14.759025070419	14.2360763121347	12.3471907752566	14.4105659384048	14.1923777563462	11.2193335259697	13.2511408400824	15.3541040923119	10.1539799578696	15.230672855872	14.6594751945804	15.0119969795466	13.657187608286
GSM1297306	14.9938838949965	13.2081386205365	14.2051138862306	13.4186098730814	13.465679838109	13.3838246974602	12.7618757904648	8.89513776437227	12.5442364875137	12.5149802852701	14.5353243041249	13.7522244456691	13.8932209728451	13.1084529172513	5.70403503883934	13.6178692299817	14.741770206212	14.6822257282193	11.8857382521282	12.9158315602453	14.3734179930273	13.4479042700713	14.5344166943578	13.7836887807477	14.9548756560534	12.1277332003708	14.1535241945878	11.8301377492633	14.8273234224507	14.5511286158341	9.98845077583606	14.5426180023273	14.743417974409	14.7665619547219	13.1407750622781	14.7561931460429	14.8523529725412	14.4688367127879	12.6622930278719	14.609444816984	14.414799969898	11.2729246467605	12.9632813405397	15.3600738791871	10.4343273767147	15.2390824194419	14.7510309832237	15.0198990243138	13.7976968190335
GSM1297308	15.0252521027904	13.4834868228805	14.058721865537	13.6350039621403	13.1727033607893	13.2488771958441	12.5868114017586	8.97901477065965	12.5807681725845	12.1529941080053	14.8718687174192	13.4948863801926	13.7158447155924	13.3517311992897	5.45277602310414	13.6851917793736	14.8028008765682	15.0362952221544	11.6612630154256	13.2879496423816	14.1270639487972	12.9015749197873	14.3977079481381	14.1595453020199	14.8837410197921	11.890770705976	14.0699806721058	11.8513005755675	14.8424959834721	14.3914131433097	9.78015839021797	14.4642097610186	14.9402665204016	14.7420837844515	13.065274220573	14.7815561286448	14.8249279491993	14.2658097807009	12.6793274556413	14.8162815089703	14.3304047255866	11.1740404126046	12.9907587185319	15.3629276000173	10.3973983183376	15.3355122714882	14.6736472620299	15.012741205764	13.63761215797
GSM1297310	14.988398262636	12.9866624369355	14.2011181625326	13.6292443103958	13.5529055739062	13.2895420036104	12.8037165093465	9.01871641463192	12.6623887584449	12.8276571084896	14.5915089556271	13.7500679589075	13.8219205486996	12.9450929764765	5.2557622939824	13.6861480313851	14.7090089269694	14.6392701094546	11.8139009513442	13.0495595187216	14.2163802113369	13.4744575481802	14.4641975147716	13.919577440244	14.8939150328022	12.0115946251104	13.9869428884982	11.8276913736702	14.8349696496566	14.4271479346877	9.79106944887227	14.523018963402	14.6198473571693	14.7143976985	13.2670556498921	14.8049062556392	14.7980940605773	14.3602053018889	12.5806955448031	14.1786339838472	14.3589288582702	11.177935002062	13.0113257072416	15.3555232661906	9.78190152729373	15.2672779417792	14.5986231359364	15.0218442702887	13.7639165796538
GSM1297312	14.9924089103174	12.9309606626407	14.324157701551	13.4546163369039	13.7052560047947	13.4457239782442	12.8438968426975	8.91124018051733	12.4063855729667	12.7682909889077	14.4256531178248	13.4387385946837	13.8791799215744	12.9976275594795	5.24397349928039	13.6246741197337	14.4598807594572	14.6824697023977	11.4346355885004	12.7969489687925	14.4731507298949	13.8781063917454	14.5397570430429	13.6470533962909	14.9671804554839	12.0656645068742	13.9029154564737	11.8442411048233	14.8185913895404	14.4936898060388	9.54145149351849	14.5398186380838	14.5939562702348	14.7382048922765	13.3726583552469	14.8260358845609	14.8046539531313	14.4391693751789	12.3568895608303	14.0889352352024	14.4513126798403	11.5214760040922	13.0516764999746	15.3677272821158	10.2341882468084	15.2411796556127	14.5967147467658	15.0322290320657	13.8649161288461
[truncated: 69 more columns]
