# Supplementary material for: Identification and Validation of an Autophagy-Related Gene Signature for Prognostic Prediction and Immunotherapy Response in Esophageal Squamous Cell Carcinoma
Source: Cancers (Basel). 2026 Jan 27;18(3):388. doi: 10.3390/cancers18030388 (PMC12897147; doi:10.3390/cancers18030388)
Supplement: Supplementary file 1 [file cancers-18-00388-s001.zip › supplementary table 6.xlsx]

## Sheet: cr_22cpd_in_CTRP_short
area_under_curve	ccl_name	ccle_hist_subtype_1	cpd_name	broad_cpd_id	top_test_conc_umol	cpd_status	gene_symbol_of_protein_target
14.335	KYSE510	squamous_cell_carcinoma	trifluoperazine	BRD-K89732114	33	FDA	DRD2
14.78	KYSE520	squamous_cell_carcinoma	trifluoperazine	BRD-K89732114	33	FDA	DRD2
14.512	TE6	squamous_cell_carcinoma	trifluoperazine	BRD-K89732114	33	FDA	DRD2
14.332	TE8	squamous_cell_carcinoma	trifluoperazine	BRD-K89732114	33	FDA	DRD2
14.551	TE1	squamous_cell_carcinoma	trifluoperazine	BRD-K89732114	33	FDA	DRD2
14.325	TE11	squamous_cell_carcinoma	trifluoperazine	BRD-K89732114	33	FDA	DRD2
14.532	KYSE30	squamous_cell_carcinoma	trifluoperazine	BRD-K89732114	33	FDA	DRD2
14.218	KYSE140	squamous_cell_carcinoma	trifluoperazine	BRD-K89732114	33	FDA	DRD2
14.457	COLO680N	squamous_cell_carcinoma	trifluoperazine	BRD-K89732114	33	FDA	DRD2
14.381	TE14	squamous_cell_carcinoma	trifluoperazine	BRD-K89732114	33	FDA	DRD2
13.912	TE4	squamous_cell_carcinoma	trifluoperazine	BRD-K89732114	33	FDA	DRD2
14.202	TE9	squamous_cell_carcinoma	trifluoperazine	BRD-K89732114	33	FDA	DRD2
14.189	TE10	squamous_cell_carcinoma	trifluoperazine	BRD-K89732114	33	FDA	DRD2
14.204	OE21	squamous_cell_carcinoma	trifluoperazine	BRD-K89732114	33	FDA	DRD2
14.375	KYSE410	squamous_cell_carcinoma	trifluoperazine	BRD-K89732114	33	FDA	DRD2
14.307	TE15	squamous_cell_carcinoma	trifluoperazine	BRD-K89732114	33	FDA	DRD2
14.344	TE5	squamous_cell_carcinoma	trifluoperazine	BRD-K89732114	33	FDA	DRD2
14.328	KYSE180	squamous_cell_carcinoma	trifluoperazine	BRD-K89732114	33	FDA	DRD2
14.493	KYSE450	squamous_cell_carcinoma	trifluoperazine	BRD-K89732114	33	FDA	DRD2
14.305	KYSE70	squamous_cell_carcinoma	trifluoperazine	BRD-K89732114	33	FDA	DRD2
14.577	KYSE150	squamous_cell_carcinoma	trifluoperazine	BRD-K89732114	33	FDA	DRD2
15.365	COLO680N	squamous_cell_carcinoma	simvastatin	BRD-K22134346	33	FDA	HMGCR
13.76	KYSE150	squamous_cell_carcinoma	simvastatin	BRD-K22134346	33	FDA	HMGCR
14.107	TE1	squamous_cell_carcinoma	simvastatin	BRD-K22134346	33	FDA	HMGCR
12.619	TE5	squamous_cell_carcinoma	simvastatin	BRD-K22134346	33	FDA	HMGCR
12.794	TE9	squamous_cell_carcinoma	simvastatin	BRD-K22134346	33	FDA	HMGCR
13.798	TE4	squamous_cell_carcinoma	simvastatin	BRD-K22134346	33	FDA	HMGCR
15.065	KYSE70	squamous_cell_carcinoma	simvastatin	BRD-K22134346	33	FDA	HMGCR
13.764	TE8	squamous_cell_carcinoma	simvastatin	BRD-K22134346	33	FDA	HMGCR
14.251	KYSE410	squamous_cell_carcinoma	simvastatin	BRD-K22134346	33	FDA	HMGCR
14.2	KYSE30	squamous_cell_carcinoma	simvastatin	BRD-K22134346	33	FDA	HMGCR
12.821	KYSE140	squamous_cell_carcinoma	simvastatin	BRD-K22134346	33	FDA	HMGCR
13.902	KYSE510	squamous_cell_carcinoma	simvastatin	BRD-K22134346	33	FDA	HMGCR
14.388	TE11	squamous_cell_carcinoma	simvastatin	BRD-K22134346	33	FDA	HMGCR
14.483	KYSE450	squamous_cell_carcinoma	simvastatin	BRD-K22134346	33	FDA	HMGCR
12.569	KYSE180	squamous_cell_carcinoma	simvastatin	BRD-K22134346	33	FDA	HMGCR
13.266	KYSE520	squamous_cell_carcinoma	simvastatin	BRD-K22134346	33	FDA	HMGCR
14.356	TE6	squamous_cell_carcinoma	simvastatin	BRD-K22134346	33	FDA	HMGCR
14.743	TE14	squamous_cell_carcinoma	simvastatin	BRD-K22134346	33	FDA	HMGCR
11.97	TE10	squamous_cell_carcinoma	simvastatin	BRD-K22134346	33	FDA	HMGCR
13.931	TE1	squamous_cell_carcinoma	prochlorperazine	BRD-K19352500	66	FDA	DRD2
13.149	OE21	squamous_cell_carcinoma	prochlorperazine	BRD-K19352500	66	FDA	DRD2
13.26	TE6	squamous_cell_carcinoma	prochlorperazine	BRD-K19352500	66	FDA	DRD2
13.528	TE10	squamous_cell_carcinoma	prochlorperazine	BRD-K19352500	66	FDA	DRD2
13.401	TE14	squamous_cell_carcinoma	prochlorperazine	BRD-K19352500	66	FDA	DRD2
13.283	TE8	squamous_cell_carcinoma	prochlorperazine	BRD-K19352500	66	FDA	DRD2
13.499	KYSE30	squamous_cell_carcinoma	prochlorperazine	BRD-K19352500	66	FDA	DRD2
12.449	TE4	squamous_cell_carcinoma	prochlorperazine	BRD-K19352500	66	FDA	DRD2
13.456	TE5	squamous_cell_carcinoma	prochlorperazine	BRD-K19352500	66	FDA	DRD2
13.393	KYSE70	squamous_cell_carcinoma	prochlorperazine	BRD-K19352500	66	FDA	DRD2
13.798	KYSE510	squamous_cell_carcinoma	prochlorperazine	BRD-K19352500	66	FDA	DRD2
13.386	TE9	squamous_cell_carcinoma	prochlorperazine	BRD-K19352500	66	FDA	DRD2
14.694	KYSE450	squamous_cell_carcinoma	prochlorperazine	BRD-K19352500	66	FDA	DRD2
17.287	KYSE520	squamous_cell_carcinoma	prochlorperazine	BRD-K19352500	66	FDA	DRD2
14.264	TE15	squamous_cell_carcinoma	prochlorperazine	BRD-K19352500	66	FDA	DRD2
13.284	KYSE140	squamous_cell_carcinoma	prochlorperazine	BRD-K19352500	66	FDA	DRD2
13.296	KYSE180	squamous_cell_carcinoma	prochlorperazine	BRD-K19352500	66	FDA	DRD2
13.283	KYSE410	squamous_cell_carcinoma	prochlorperazine	BRD-K19352500	66	FDA	DRD2
14.286	KYSE150	squamous_cell_carcinoma	prochlorperazine	BRD-K19352500	66	FDA	DRD2
13.848	TE11	squamous_cell_carcinoma	prochlorperazine	BRD-K19352500	66	FDA	DRD2
13.478	COLO680N	squamous_cell_carcinoma	prochlorperazine	BRD-K19352500	66	FDA	DRD2
12.125	TE8	squamous_cell_carcinoma	piperlongumine	BRD-K24132293	33	probe	NA
12.942	KYSE410	squamous_cell_carcinoma	piperlongumine	BRD-K24132293	33	probe	NA
13.395	TE6	squamous_cell_carcinoma	piperlongumine	BRD-K24132293	33	probe	NA
13.881	TE9	squamous_cell_carcinoma	piperlongumine	BRD-K24132293	33	probe	NA
13.695	OE21	squamous_cell_carcinoma	piperlongumine	BRD-K24132293	33	probe	NA
13.347	KYSE140	squamous_cell_carcinoma	piperlongumine	BRD-K24132293	33	probe	NA
13.295	TE10	squamous_cell_carcinoma	piperlongumine	BRD-K24132293	33	probe	NA
12.988	KYSE150	squamous_cell_carcinoma	piperlongumine	BRD-K24132293	33	probe	NA
13.003	KYSE30	squamous_cell_carcinoma	piperlongumine	BRD-K24132293	33	probe	NA
13.283	KYSE180	squamous_cell_carcinoma	piperlongumine	BRD-K24132293	33	probe	NA
13.236	TE1	squamous_cell_carcinoma	piperlongumine	BRD-K24132293	33	probe	NA
13.696	COLO680N	squamous_cell_carcinoma	piperlongumine	BRD-K24132293	33	probe	NA
13.209	TE4	squamous_cell_carcinoma	piperlongumine	BRD-K24132293	33	probe	NA
14.305	KYSE510	squamous_cell_carcinoma	piperlongumine	BRD-K24132293	33	probe	NA
13.321	TE14	squamous_cell_carcinoma	piperlongumine	BRD-K24132293	33	probe	NA
12.635	TE15	squamous_cell_carcinoma	piperlongumine	BRD-K24132293	33	probe	NA
14.392	TE11	squamous_cell_carcinoma	piperlongumine	BRD-K24132293	33	probe	NA
14.6	KYSE450	squamous_cell_carcinoma	piperlongumine	BRD-K24132293	33	probe	NA
13.999	KYSE70	squamous_cell_carcinoma	piperlongumine	BRD-K24132293	33	probe	NA
11.4	TE5	squamous_cell_carcinoma	piperlongumine	BRD-K24132293	33	probe	NA
14.628	KYSE520	squamous_cell_carcinoma	piperlongumine	BRD-K24132293	33	probe	NA
10.057	TE10	squamous_cell_carcinoma	topotecan	BRD-K55696337	66	FDA	TOP1
9.4678	TE15	squamous_cell_carcinoma	topotecan	BRD-K55696337	66	FDA	TOP1
12.496	KYSE520	squamous_cell_carcinoma	topotecan	BRD-K55696337	66	FDA	TOP1
11.143	TE1	squamous_cell_carcinoma	topotecan	BRD-K55696337	66	FDA	TOP1
6.2396	TE5	squamous_cell_carcinoma	topotecan	BRD-K55696337	66	FDA	TOP1
8.7831	OE21	squamous_cell_carcinoma	topotecan	BRD-K55696337	66	FDA	TOP1
11.506	KYSE150	squamous_cell_carcinoma	topotecan	BRD-K55696337	66	FDA	TOP1
7.7246	TE8	squamous_cell_carcinoma	topotecan	BRD-K55696337	66	FDA	TOP1
10.894	COLO680N	squamous_cell_carcinoma	topotecan	BRD-K55696337	66	FDA	TOP1
9.3585	TE9	squamous_cell_carcinoma	topotecan	BRD-K55696337	66	FDA	TOP1
8.7131	TE14	squamous_cell_carcinoma	topotecan	BRD-K55696337	66	FDA	TOP1
7.7568	TE11	squamous_cell_carcinoma	topotecan	BRD-K55696337	66	FDA	TOP1
6.1089	TE4	squamous_cell_carcinoma	topotecan	BRD-K55696337	66	FDA	TOP1
10.661	KYSE30	squamous_cell_carcinoma	topotecan	BRD-K55696337	66	FDA	TOP1
10.916	KYSE180	squamous_cell_carcinoma	topotecan	BRD-K55696337	66	FDA	TOP1
12.091	KYSE70	squamous_cell_carcinoma	topotecan	BRD-K55696337	66	FDA	TOP1
12.538	KYSE140	squamous_cell_carcinoma	topotecan	BRD-K55696337	66	FDA	TOP1
7.8832	KYSE510	squamous_cell_carcinoma	topotecan	BRD-K55696337	66	FDA	TOP1
12.35	KYSE450	squamous_cell_carcinoma	topotecan	BRD-K55696337	66	FDA	TOP1
10.514	KYSE410	squamous_cell_carcinoma	topotecan	BRD-K55696337	66	FDA	TOP1
11.11	TE6	squamous_cell_carcinoma	topotecan	BRD-K55696337	66	FDA	TOP1
14.653	KYSE520	squamous_cell_carcinoma	etoposide	BRD-K37798499	28	FDA	TOP2A
11.895	TE15	squamous_cell_carcinoma	etoposide	BRD-K37798499	28	FDA	TOP2A
14.796	KYSE450	squamous_cell_carcinoma	etoposide	BRD-K37798499	28	FDA	TOP2A
12.635	TE9	squamous_cell_carcinoma	etoposide	BRD-K37798499	28	FDA	TOP2A
13.423	TE14	squamous_cell_carcinoma	etoposide	BRD-K37798499	28	FDA	TOP2A
13.958	OE21	squamous_cell_carcinoma	etoposide	BRD-K37798499	28	FDA	TOP2A
12.514	TE4	squamous_cell_carcinoma	etoposide	BRD-K37798499	28	FDA	TOP2A
14.468	TE10	squamous_cell_carcinoma	etoposide	BRD-K37798499	28	FDA	TOP2A
12.876	TE8	squamous_cell_carcinoma	etoposide	BRD-K37798499	28	FDA	TOP2A
12.474	KYSE150	squamous_cell_carcinoma	etoposide	BRD-K37798499	28	FDA	TOP2A
14.488	KYSE410	squamous_cell_carcinoma	etoposide	BRD-K37798499	28	FDA	TOP2A
13.989	KYSE70	squamous_cell_carcinoma	etoposide	BRD-K37798499	28	FDA	TOP2A
12.588	KYSE510	squamous_cell_carcinoma	etoposide	BRD-K37798499	28	FDA	TOP2A
13.509	TE6	squamous_cell_carcinoma	etoposide	BRD-K37798499	28	FDA	TOP2A
14.018	KYSE140	squamous_cell_carcinoma	etoposide	BRD-K37798499	28	FDA	TOP2A
12.394	TE5	squamous_cell_carcinoma	etoposide	BRD-K37798499	28	FDA	TOP2A
14.498	KYSE180	squamous_cell_carcinoma	etoposide	BRD-K37798499	28	FDA	TOP2A
13.189	COLO680N	squamous_cell_carcinoma	etoposide	BRD-K37798499	28	FDA	TOP2A
12.212	TE11	squamous_cell_carcinoma	etoposide	BRD-K37798499	28	FDA	TOP2A
14.184	TE1	squamous_cell_carcinoma	etoposide	BRD-K37798499	28	FDA	TOP2A
13.072	KYSE30	squamous_cell_carcinoma	etoposide	BRD-K37798499	28	FDA	TOP2A
15	KYSE70	squamous_cell_carcinoma	purmorphamine	BRD-K73397362	150	probe	SMO
14.083	KYSE450	squamous_cell_carcinoma	purmorphamine	BRD-K73397362	150	probe	SMO
14.314	TE15	squamous_cell_carcinoma	purmorphamine	BRD-K73397362	150	probe	SMO
14.478	TE11	squamous_cell_carcinoma	purmorphamine	BRD-K73397362	150	probe	SMO
14.97	TE4	squamous_cell_carcinoma	purmorphamine	BRD-K73397362	150	probe	SMO
14.443	TE1	squamous_cell_carcinoma	purmorphamine	BRD-K73397362	150	probe	SMO
14.358	TE6	squamous_cell_carcinoma	purmorphamine	BRD-K73397362	150	probe	SMO
14.577	KYSE30	squamous_cell_carcinoma	purmorphamine	BRD-K73397362	150	probe	SMO
15.367	COLO680N	squamous_cell_carcinoma	purmorphamine	BRD-K73397362	150	probe	SMO
14.779	TE9	squamous_cell_carcinoma	purmorphamine	BRD-K73397362	150	probe	SMO
14.557	TE14	squamous_cell_carcinoma	purmorphamine	BRD-K73397362	150	probe	SMO
13.768	TE10	squamous_cell_carcinoma	purmorphamine	BRD-K73397362	150	probe	SMO
13.098	TE5	squamous_cell_carcinoma	purmorphamine	BRD-K73397362	150	probe	SMO
15.139	KYSE180	squamous_cell_carcinoma	purmorphamine	BRD-K73397362	150	probe	SMO
15.714	KYSE140	squamous_cell_carcinoma	purmorphamine	BRD-K73397362	150	probe	SMO
12.6	KYSE410	squamous_cell_carcinoma	purmorphamine	BRD-K73397362	150	probe	SMO
14.786	KYSE150	squamous_cell_carcinoma	purmorphamine	BRD-K73397362	150	probe	SMO
14.642	TE8	squamous_cell_carcinoma	purmorphamine	BRD-K73397362	150	probe	SMO
14.459	KYSE510	squamous_cell_carcinoma	purmorphamine	BRD-K73397362	150	probe	SMO
13.676	KYSE520	squamous_cell_carcinoma	purmorphamine	BRD-K73397362	150	probe	SMO
7.8137	OE21	squamous_cell_carcinoma	gefitinib	BRD-K64052750	66	FDA	AKT1;EGFR
12.562	TE1	squamous_cell_carcinoma	gefitinib	BRD-K64052750	66	FDA	AKT1;EGFR
9.4051	TE6	squamous_cell_carcinoma	gefitinib	BRD-K64052750	66	FDA	AKT1;EGFR
13.206	KYSE150	squamous_cell_carcinoma	gefitinib	BRD-K64052750	66	FDA	AKT1;EGFR
11.541	KYSE70	squamous_cell_carcinoma	gefitinib	BRD-K64052750	66	FDA	AKT1;EGFR
11.225	TE8	squamous_cell_carcinoma	gefitinib	BRD-K64052750	66	FDA	AKT1;EGFR
10.086	KYSE410	squamous_cell_carcinoma	gefitinib	BRD-K64052750	66	FDA	AKT1;EGFR
8.9092	TE4	squamous_cell_carcinoma	gefitinib	BRD-K64052750	66	FDA	AKT1;EGFR
9.132	TE11	squamous_cell_carcinoma	gefitinib	BRD-K64052750	66	FDA	AKT1;EGFR
12.424	TE5	squamous_cell_carcinoma	gefitinib	BRD-K64052750	66	FDA	AKT1;EGFR
11.715	KYSE30	squamous_cell_carcinoma	gefitinib	BRD-K64052750	66	FDA	AKT1;EGFR
9.6007	TE15	squamous_cell_carcinoma	gefitinib	BRD-K64052750	66	FDA	AKT1;EGFR
13.366	KYSE450	squamous_cell_carcinoma	gefitinib	BRD-K64052750	66	FDA	AKT1;EGFR
11.615	TE10	squamous_cell_carcinoma	gefitinib	BRD-K64052750	66	FDA	AKT1;EGFR
12.464	TE9	squamous_cell_carcinoma	gefitinib	BRD-K64052750	66	FDA	AKT1;EGFR
11.391	COLO680N	squamous_cell_carcinoma	gefitinib	BRD-K64052750	66	FDA	AKT1;EGFR
9.8235	TE14	squamous_cell_carcinoma	gefitinib	BRD-K64052750	66	FDA	AKT1;EGFR
13.021	KYSE520	squamous_cell_carcinoma	gefitinib	BRD-K64052750	66	FDA	AKT1;EGFR
10.78	KYSE180	squamous_cell_carcinoma	gefitinib	BRD-K64052750	66	FDA	AKT1;EGFR
13.827	KYSE510	squamous_cell_carcinoma	gefitinib	BRD-K64052750	66	FDA	AKT1;EGFR
9.5765	KYSE140	squamous_cell_carcinoma	gefitinib	BRD-K64052750	66	FDA	AKT1;EGFR
10.456	TE11	squamous_cell_carcinoma	erlotinib	BRD-K70401845	66	FDA	EGFR;ERBB2
13.015	TE8	squamous_cell_carcinoma	erlotinib	BRD-K70401845	66	FDA	EGFR;ERBB2
10.582	TE15	squamous_cell_carcinoma	erlotinib	BRD-K70401845	66	FDA	EGFR;ERBB2
13.193	TE5	squamous_cell_carcinoma	erlotinib	BRD-K70401845	66	FDA	EGFR;ERBB2
13.672	KYSE150	squamous_cell_carcinoma	erlotinib	BRD-K70401845	66	FDA	EGFR;ERBB2
13.016	KYSE520	squamous_cell_carcinoma	erlotinib	BRD-K70401845	66	FDA	EGFR;ERBB2
13.421	KYSE70	squamous_cell_carcinoma	erlotinib	BRD-K70401845	66	FDA	EGFR;ERBB2
8.4998	OE21	squamous_cell_carcinoma	erlotinib	BRD-K70401845	66	FDA	EGFR;ERBB2
12.442	KYSE30	squamous_cell_carcinoma	erlotinib	BRD-K70401845	66	FDA	EGFR;ERBB2
13.352	KYSE510	squamous_cell_carcinoma	erlotinib	BRD-K70401845	66	FDA	EGFR;ERBB2
13.263	TE9	squamous_cell_carcinoma	erlotinib	BRD-K70401845	66	FDA	EGFR;ERBB2
10.621	KYSE140	squamous_cell_carcinoma	erlotinib	BRD-K70401845	66	FDA	EGFR;ERBB2
11.905	TE6	squamous_cell_carcinoma	erlotinib	BRD-K70401845	66	FDA	EGFR;ERBB2
11.423	KYSE410	squamous_cell_carcinoma	erlotinib	BRD-K70401845	66	FDA	EGFR;ERBB2
12.466	KYSE180	squamous_cell_carcinoma	erlotinib	BRD-K70401845	66	FDA	EGFR;ERBB2
11.84	KYSE450	squamous_cell_carcinoma	erlotinib	BRD-K70401845	66	FDA	EGFR;ERBB2
11.926	COLO680N	squamous_cell_carcinoma	erlotinib	BRD-K70401845	66	FDA	EGFR;ERBB2
12.846	TE10	squamous_cell_carcinoma	erlotinib	BRD-K70401845	66	FDA	EGFR;ERBB2
13.351	TE1	squamous_cell_carcinoma	erlotinib	BRD-K70401845	66	FDA	EGFR;ERBB2
11.773	TE4	squamous_cell_carcinoma	erlotinib	BRD-K70401845	66	FDA	EGFR;ERBB2
10.618	TE14	squamous_cell_carcinoma	erlotinib	BRD-K70401845	66	FDA	EGFR;ERBB2
11.414	TE11	squamous_cell_carcinoma	sunitinib	BRD-K42828737	66	FDA	FLT1;FLT3;KDR;KIT;PDGFRA;PDGFRB
12.481	KYSE180	squamous_cell_carcinoma	sunitinib	BRD-K42828737	66	FDA	FLT1;FLT3;KDR;KIT;PDGFRA;PDGFRB
12.583	TE1	squamous_cell_carcinoma	sunitinib	BRD-K42828737	66	FDA	FLT1;FLT3;KDR;KIT;PDGFRA;PDGFRB
11.954	KYSE140	squamous_cell_carcinoma	sunitinib	BRD-K42828737	66	FDA	FLT1;FLT3;KDR;KIT;PDGFRA;PDGFRB
12.113	TE4	squamous_cell_carcinoma	sunitinib	BRD-K42828737	66	FDA	FLT1;FLT3;KDR;KIT;PDGFRA;PDGFRB
12.142	COLO680N	squamous_cell_carcinoma	sunitinib	BRD-K42828737	66	FDA	FLT1;FLT3;KDR;KIT;PDGFRA;PDGFRB
11.538	OE21	squamous_cell_carcinoma	sunitinib	BRD-K42828737	66	FDA	FLT1;FLT3;KDR;KIT;PDGFRA;PDGFRB
12.324	TE9	squamous_cell_carcinoma	sunitinib	BRD-K42828737	66	FDA	FLT1;FLT3;KDR;KIT;PDGFRA;PDGFRB
13.735	KYSE450	squamous_cell_carcinoma	sunitinib	BRD-K42828737	66	FDA	FLT1;FLT3;KDR;KIT;PDGFRA;PDGFRB
11.291	KYSE410	squamous_cell_carcinoma	sunitinib	BRD-K42828737	66	FDA	FLT1;FLT3;KDR;KIT;PDGFRA;PDGFRB
13.794	KYSE150	squamous_cell_carcinoma	sunitinib	BRD-K42828737	66	FDA	FLT1;FLT3;KDR;KIT;PDGFRA;PDGFRB
11.773	KYSE70	squamous_cell_carcinoma	sunitinib	BRD-K42828737	66	FDA	FLT1;FLT3;KDR;KIT;PDGFRA;PDGFRB
13.122	KYSE520	squamous_cell_carcinoma	sunitinib	BRD-K42828737	66	FDA	FLT1;FLT3;KDR;KIT;PDGFRA;PDGFRB
13.361	KYSE510	squamous_cell_carcinoma	sunitinib	BRD-K42828737	66	FDA	FLT1;FLT3;KDR;KIT;PDGFRA;PDGFRB
11.632	TE15	squamous_cell_carcinoma	sunitinib	BRD-K42828737	66	FDA	FLT1;FLT3;KDR;KIT;PDGFRA;PDGFRB
12.331	TE14	squamous_cell_carcinoma	sunitinib	BRD-K42828737	66	FDA	FLT1;FLT3;KDR;KIT;PDGFRA;PDGFRB
11.103	TE8	squamous_cell_carcinoma	sunitinib	BRD-K42828737	66	FDA	FLT1;FLT3;KDR;KIT;PDGFRA;PDGFRB
11.994	TE5	squamous_cell_carcinoma	sunitinib	BRD-K42828737	66	FDA	FLT1;FLT3;KDR;KIT;PDGFRA;PDGFRB
12.742	KYSE30	squamous_cell_carcinoma	sunitinib	BRD-K42828737	66	FDA	FLT1;FLT3;KDR;KIT;PDGFRA;PDGFRB
12.038	TE10	squamous_cell_carcinoma	sunitinib	BRD-K42828737	66	FDA	FLT1;FLT3;KDR;KIT;PDGFRA;PDGFRB
7.8879	KYSE410	squamous_cell_carcinoma	neratinib	BRD-K85606544	33	clinical	EGFR;ERBB2
11.171	TE1	squamous_cell_carcinoma	neratinib	BRD-K85606544	33	clinical	EGFR;ERBB2
8.474	TE11	squamous_cell_carcinoma	neratinib	BRD-K85606544	33	clinical	EGFR;ERBB2
13.878	KYSE150	squamous_cell_carcinoma	neratinib	BRD-K85606544	33	clinical	EGFR;ERBB2
10.989	KYSE180	squamous_cell_carcinoma	neratinib	BRD-K85606544	33	clinical	EGFR;ERBB2
10.972	TE8	squamous_cell_carcinoma	neratinib	BRD-K85606544	33	clinical	EGFR;ERBB2
9.0481	TE5	squamous_cell_carcinoma	neratinib	BRD-K85606544	33	clinical	EGFR;ERBB2
10.798	COLO680N	squamous_cell_carcinoma	neratinib	BRD-K85606544	33	clinical	EGFR;ERBB2
9.2459	KYSE140	squamous_cell_carcinoma	neratinib	BRD-K85606544	33	clinical	EGFR;ERBB2
12.36	TE9	squamous_cell_carcinoma	neratinib	BRD-K85606544	33	clinical	EGFR;ERBB2
7.2383	TE4	squamous_cell_carcinoma	neratinib	BRD-K85606544	33	clinical	EGFR;ERBB2
11.954	KYSE30	squamous_cell_carcinoma	neratinib	BRD-K85606544	33	clinical	EGFR;ERBB2
10.622	KYSE450	squamous_cell_carcinoma	neratinib	BRD-K85606544	33	clinical	EGFR;ERBB2
11.072	KYSE520	squamous_cell_carcinoma	neratinib	BRD-K85606544	33	clinical	EGFR;ERBB2
11.311	TE6	squamous_cell_carcinoma	neratinib	BRD-K85606544	33	clinical	EGFR;ERBB2
8.0771	TE14	squamous_cell_carcinoma	neratinib	BRD-K85606544	33	clinical	EGFR;ERBB2
11.352	KYSE70	squamous_cell_carcinoma	neratinib	BRD-K85606544	33	clinical	EGFR;ERBB2
10.264	TE10	squamous_cell_carcinoma	neratinib	BRD-K85606544	33	clinical	EGFR;ERBB2
6.5813	OE21	squamous_cell_carcinoma	neratinib	BRD-K85606544	33	clinical	EGFR;ERBB2
14.134	KYSE510	squamous_cell_carcinoma	neratinib	BRD-K85606544	33	clinical	EGFR;ERBB2
6.0392	TE15	squamous_cell_carcinoma	neratinib	BRD-K85606544	33	clinical	EGFR;ERBB2
13.422	TE8	squamous_cell_carcinoma	tandutinib	BRD-K89162000	66	clinical	FLT3;KIT
14.477	KYSE180	squamous_cell_carcinoma	tandutinib	BRD-K89162000	66	clinical	FLT3;KIT
14.516	COLO680N	squamous_cell_carcinoma	tandutinib	BRD-K89162000	66	clinical	FLT3;KIT
12.134	KYSE30	squamous_cell_carcinoma	tandutinib	BRD-K89162000	66	clinical	FLT3;KIT
14.877	KYSE450	squamous_cell_carcinoma	tandutinib	BRD-K89162000	66	clinical	FLT3;KIT
13.549	TE15	squamous_cell_carcinoma	tandutinib	BRD-K89162000	66	clinical	FLT3;KIT
13.574	KYSE410	squamous_cell_carcinoma	tandutinib	BRD-K89162000	66	clinical	FLT3;KIT
16.12	KYSE70	squamous_cell_carcinoma	tandutinib	BRD-K89162000	66	clinical	FLT3;KIT
14.358	KYSE140	squamous_cell_carcinoma	tandutinib	BRD-K89162000	66	clinical	FLT3;KIT
12.392	TE5	squamous_cell_carcinoma	tandutinib	BRD-K89162000	66	clinical	FLT3;KIT
14.682	TE9	squamous_cell_carcinoma	tandutinib	BRD-K89162000	66	clinical	FLT3;KIT
11.628	OE21	squamous_cell_carcinoma	tandutinib	BRD-K89162000	66	clinical	FLT3;KIT
12.838	TE14	squamous_cell_carcinoma	tandutinib	BRD-K89162000	66	clinical	FLT3;KIT
12.826	KYSE510	squamous_cell_carcinoma	tandutinib	BRD-K89162000	66	clinical	FLT3;KIT
14.663	TE1	squamous_cell_carcinoma	tandutinib	BRD-K89162000	66	clinical	FLT3;KIT
14.138	TE10	squamous_cell_carcinoma	tandutinib	BRD-K89162000	66	clinical	FLT3;KIT
13.754	KYSE520	squamous_cell_carcinoma	tandutinib	BRD-K89162000	66	clinical	FLT3;KIT
14.222	TE4	squamous_cell_carcinoma	tandutinib	BRD-K89162000	66	clinical	FLT3;KIT
12.135	TE11	squamous_cell_carcinoma	tandutinib	BRD-K89162000	66	clinical	FLT3;KIT
14.159	KYSE150	squamous_cell_carcinoma	tandutinib	BRD-K89162000	66	clinical	FLT3;KIT
14.232	TE9	squamous_cell_carcinoma	canertinib	BRD-K50168500	66	clinical	EGFR;ERBB2
10.978	KYSE520	squamous_cell_carcinoma	canertinib	BRD-K50168500	66	clinical	EGFR;ERBB2
6.8036	TE15	squamous_cell_carcinoma	canertinib	BRD-K50168500	66	clinical	EGFR;ERBB2
12.775	KYSE180	squamous_cell_carcinoma	canertinib	BRD-K50168500	66	clinical	EGFR;ERBB2
12.115	KYSE150	squamous_cell_carcinoma	canertinib	BRD-K50168500	66	clinical	EGFR;ERBB2
12.127	KYSE450	squamous_cell_carcinoma	canertinib	BRD-K50168500	66	clinical	EGFR;ERBB2
12.141	COLO680N	squamous_cell_carcinoma	canertinib	BRD-K50168500	66	clinical	EGFR;ERBB2
12.573	KYSE510	squamous_cell_carcinoma	canertinib	BRD-K50168500	66	clinical	EGFR;ERBB2
8.4902	TE5	squamous_cell_carcinoma	canertinib	BRD-K50168500	66	clinical	EGFR;ERBB2
7.365	TE6	squamous_cell_carcinoma	canertinib	BRD-K50168500	66	clinical	EGFR;ERBB2
13.514	TE1	squamous_cell_carcinoma	canertinib	BRD-K50168500	66	clinical	EGFR;ERBB2
7.3439	TE4	squamous_cell_carcinoma	canertinib	BRD-K50168500	66	clinical	EGFR;ERBB2
12.282	TE10	squamous_cell_carcinoma	canertinib	BRD-K50168500	66	clinical	EGFR;ERBB2
9.5343	KYSE140	squamous_cell_carcinoma	canertinib	BRD-K50168500	66	clinical	EGFR;ERBB2
13.613	KYSE70	squamous_cell_carcinoma	canertinib	BRD-K50168500	66	clinical	EGFR;ERBB2
12.242	TE14	squamous_cell_carcinoma	canertinib	BRD-K50168500	66	clinical	EGFR;ERBB2
8.7286	TE11	squamous_cell_carcinoma	canertinib	BRD-K50168500	66	clinical	EGFR;ERBB2
10.9	KYSE30	squamous_cell_carcinoma	canertinib	BRD-K50168500	66	clinical	EGFR;ERBB2
8.5445	TE8	squamous_cell_carcinoma	canertinib	BRD-K50168500	66	clinical	EGFR;ERBB2
5.2826	OE21	squamous_cell_carcinoma	canertinib	BRD-K50168500	66	clinical	EGFR;ERBB2
8.0689	KYSE410	squamous_cell_carcinoma	canertinib	BRD-K50168500	66	clinical	EGFR;ERBB2
7.0471	TE11	squamous_cell_carcinoma	obatoclax	BRD-K15600710	66	clinical	BCL2;BCL2L1;MCL1
9.042	TE9	squamous_cell_carcinoma	obatoclax	BRD-K15600710	66	clinical	BCL2;BCL2L1;MCL1
5.9537	TE6	squamous_cell_carcinoma	obatoclax	BRD-K15600710	66	clinical	BCL2;BCL2L1;MCL1
8.3568	KYSE520	squamous_cell_carcinoma	obatoclax	BRD-K15600710	66	clinical	BCL2;BCL2L1;MCL1
7.1634	TE5	squamous_cell_carcinoma	obatoclax	BRD-K15600710	66	clinical	BCL2;BCL2L1;MCL1
8.7665	TE8	squamous_cell_carcinoma	obatoclax	BRD-K15600710	66	clinical	BCL2;BCL2L1;MCL1
7.9553	TE15	squamous_cell_carcinoma	obatoclax	BRD-K15600710	66	clinical	BCL2;BCL2L1;MCL1
9.5619	KYSE70	squamous_cell_carcinoma	obatoclax	BRD-K15600710	66	clinical	BCL2;BCL2L1;MCL1
9.105	TE1	squamous_cell_carcinoma	obatoclax	BRD-K15600710	66	clinical	BCL2;BCL2L1;MCL1
8.1188	KYSE30	squamous_cell_carcinoma	obatoclax	BRD-K15600710	66	clinical	BCL2;BCL2L1;MCL1
8.6618	COLO680N	squamous_cell_carcinoma	obatoclax	BRD-K15600710	66	clinical	BCL2;BCL2L1;MCL1
8.1797	KYSE180	squamous_cell_carcinoma	obatoclax	BRD-K15600710	66	clinical	BCL2;BCL2L1;MCL1
9.5821	KYSE510	squamous_cell_carcinoma	obatoclax	BRD-K15600710	66	clinical	BCL2;BCL2L1;MCL1
8.4995	TE14	squamous_cell_carcinoma	obatoclax	BRD-K15600710	66	clinical	BCL2;BCL2L1;MCL1
10.753	KYSE150	squamous_cell_carcinoma	obatoclax	BRD-K15600710	66	clinical	BCL2;BCL2L1;MCL1
9.2519	TE10	squamous_cell_carcinoma	obatoclax	BRD-K15600710	66	clinical	BCL2;BCL2L1;MCL1
8.7421	KYSE140	squamous_cell_carcinoma	obatoclax	BRD-K15600710	66	clinical	BCL2;BCL2L1;MCL1
6.673	TE4	squamous_cell_carcinoma	obatoclax	BRD-K15600710	66	clinical	BCL2;BCL2L1;MCL1
8.4377	KYSE410	squamous_cell_carcinoma	obatoclax	BRD-K15600710	66	clinical	BCL2;BCL2L1;MCL1
9.3008	KYSE450	squamous_cell_carcinoma	obatoclax	BRD-K15600710	66	clinical	BCL2;BCL2L1;MCL1
4.9347	OE21	squamous_cell_carcinoma	obatoclax	BRD-K15600710	66	clinical	BCL2;BCL2L1;MCL1
15.732	OE21	squamous_cell_carcinoma	brivanib	BRD-K28428262	66	clinical	FLT1;KDR
17.196	TE15	squamous_cell_carcinoma	brivanib	BRD-K28428262	66	clinical	FLT1;KDR
12.88	KYSE450	squamous_cell_carcinoma	brivanib	BRD-K28428262	66	clinical	FLT1;KDR
14.658	KYSE70	squamous_cell_carcinoma	brivanib	BRD-K28428262	66	clinical	FLT1;KDR
14.131	TE9	squamous_cell_carcinoma	brivanib	BRD-K28428262	66	clinical	FLT1;KDR
17.066	TE5	squamous_cell_carcinoma	brivanib	BRD-K28428262	66	clinical	FLT1;KDR
14.791	KYSE140	squamous_cell_carcinoma	brivanib	BRD-K28428262	66	clinical	FLT1;KDR
14.35	KYSE180	squamous_cell_carcinoma	brivanib	BRD-K28428262	66	clinical	FLT1;KDR
14.173	TE14	squamous_cell_carcinoma	brivanib	BRD-K28428262	66	clinical	FLT1;KDR
14.455	KYSE150	squamous_cell_carcinoma	brivanib	BRD-K28428262	66	clinical	FLT1;KDR
13.596	KYSE30	squamous_cell_carcinoma	brivanib	BRD-K28428262	66	clinical	FLT1;KDR
14.517	COLO680N	squamous_cell_carcinoma	brivanib	BRD-K28428262	66	clinical	FLT1;KDR
14.235	TE1	squamous_cell_carcinoma	brivanib	BRD-K28428262	66	clinical	FLT1;KDR
15.29	TE8	squamous_cell_carcinoma	brivanib	BRD-K28428262	66	clinical	FLT1;KDR
14.103	KYSE410	squamous_cell_carcinoma	brivanib	BRD-K28428262	66	clinical	FLT1;KDR
14.253	TE6	squamous_cell_carcinoma	brivanib	BRD-K28428262	66	clinical	FLT1;KDR
17.185	KYSE520	squamous_cell_carcinoma	brivanib	BRD-K28428262	66	clinical	FLT1;KDR
15.987	TE11	squamous_cell_carcinoma	brivanib	BRD-K28428262	66	clinical	FLT1;KDR
13.875	KYSE510	squamous_cell_carcinoma	brivanib	BRD-K28428262	66	clinical	FLT1;KDR
17.008	TE4	squamous_cell_carcinoma	brivanib	BRD-K28428262	66	clinical	FLT1;KDR
14.673	TE10	squamous_cell_carcinoma	brivanib	BRD-K28428262	66	clinical	FLT1;KDR
12.604	TE14	squamous_cell_carcinoma	crizotinib	BRD-K78431006	66	FDA	ALK;MET
11.257	TE11	squamous_cell_carcinoma	crizotinib	BRD-K78431006	66	FDA	ALK;MET
10.521	TE6	squamous_cell_carcinoma	crizotinib	BRD-K78431006	66	FDA	ALK;MET
10.401	TE8	squamous_cell_carcinoma	crizotinib	BRD-K78431006	66	FDA	ALK;MET
11.668	KYSE70	squamous_cell_carcinoma	crizotinib	BRD-K78431006	66	FDA	ALK;MET
12.318	KYSE520	squamous_cell_carcinoma	crizotinib	BRD-K78431006	66	FDA	ALK;MET
10.823	OE21	squamous_cell_carcinoma	crizotinib	BRD-K78431006	66	FDA	ALK;MET
11.299	TE4	squamous_cell_carcinoma	crizotinib	BRD-K78431006	66	FDA	ALK;MET
12.95	KYSE150	squamous_cell_carcinoma	crizotinib	BRD-K78431006	66	FDA	ALK;MET
11.947	TE5	squamous_cell_carcinoma	crizotinib	BRD-K78431006	66	FDA	ALK;MET
11.87	KYSE180	squamous_cell_carcinoma	crizotinib	BRD-K78431006	66	FDA	ALK;MET
12.068	TE1	squamous_cell_carcinoma	crizotinib	BRD-K78431006	66	FDA	ALK;MET
13.236	KYSE450	squamous_cell_carcinoma	crizotinib	BRD-K78431006	66	FDA	ALK;MET
11.394	KYSE140	squamous_cell_carcinoma	crizotinib	BRD-K78431006	66	FDA	ALK;MET
11.339	TE10	squamous_cell_carcinoma	crizotinib	BRD-K78431006	66	FDA	ALK;MET
11.693	KYSE410	squamous_cell_carcinoma	crizotinib	BRD-K78431006	66	FDA	ALK;MET
12.048	KYSE30	squamous_cell_carcinoma	crizotinib	BRD-K78431006	66	FDA	ALK;MET
12.508	COLO680N	squamous_cell_carcinoma	crizotinib	BRD-K78431006	66	FDA	ALK;MET
12.665	KYSE510	squamous_cell_carcinoma	crizotinib	BRD-K78431006	66	FDA	ALK;MET
11.457	TE9	squamous_cell_carcinoma	crizotinib	BRD-K78431006	66	FDA	ALK;MET
13.208	TE15	squamous_cell_carcinoma	crizotinib	BRD-K78431006	66	FDA	ALK;MET
10.819	TE11	squamous_cell_carcinoma	lapatinib	BRD-K19687926	66	FDA	EGFR;ERBB2
11.23	TE8	squamous_cell_carcinoma	lapatinib	BRD-K19687926	66	FDA	EGFR;ERBB2
12.285	KYSE180	squamous_cell_carcinoma	lapatinib	BRD-K19687926	66	FDA	EGFR;ERBB2
12.911	COLO680N	squamous_cell_carcinoma	lapatinib	BRD-K19687926	66	FDA	EGFR;ERBB2
9.8689	KYSE140	squamous_cell_carcinoma	lapatinib	BRD-K19687926	66	FDA	EGFR;ERBB2
11.888	TE6	squamous_cell_carcinoma	lapatinib	BRD-K19687926	66	FDA	EGFR;ERBB2
12.62	KYSE70	squamous_cell_carcinoma	lapatinib	BRD-K19687926	66	FDA	EGFR;ERBB2
10.786	TE5	squamous_cell_carcinoma	lapatinib	BRD-K19687926	66	FDA	EGFR;ERBB2
10.047	TE14	squamous_cell_carcinoma	lapatinib	BRD-K19687926	66	FDA	EGFR;ERBB2
12.688	TE10	squamous_cell_carcinoma	lapatinib	BRD-K19687926	66	FDA	EGFR;ERBB2
8.7598	TE15	squamous_cell_carcinoma	lapatinib	BRD-K19687926	66	FDA	EGFR;ERBB2
8.8574	OE21	squamous_cell_carcinoma	lapatinib	BRD-K19687926	66	FDA	EGFR;ERBB2
10.979	KYSE410	squamous_cell_carcinoma	lapatinib	BRD-K19687926	66	FDA	EGFR;ERBB2
12.567	KYSE30	squamous_cell_carcinoma	lapatinib	BRD-K19687926	66	FDA	EGFR;ERBB2
14.434	KYSE150	squamous_cell_carcinoma	lapatinib	BRD-K19687926	66	FDA	EGFR;ERBB2
13.096	TE1	squamous_cell_carcinoma	lapatinib	BRD-K19687926	66	FDA	EGFR;ERBB2
13.158	TE9	squamous_cell_carcinoma	lapatinib	BRD-K19687926	66	FDA	EGFR;ERBB2
9.6505	TE4	squamous_cell_carcinoma	lapatinib	BRD-K19687926	66	FDA	EGFR;ERBB2
12.81	KYSE450	squamous_cell_carcinoma	lapatinib	BRD-K19687926	66	FDA	EGFR;ERBB2
13.477	KYSE510	squamous_cell_carcinoma	lapatinib	BRD-K19687926	66	FDA	EGFR;ERBB2
12.237	KYSE520	squamous_cell_carcinoma	lapatinib	BRD-K19687926	66	FDA	EGFR;ERBB2
14.816	KYSE140	squamous_cell_carcinoma	erismodegib	BRD-K19796430	33	probe	NA
14.7	TE11	squamous_cell_carcinoma	erismodegib	BRD-K19796430	33	probe	NA
15.637	KYSE70	squamous_cell_carcinoma	erismodegib	BRD-K19796430	33	probe	NA
14.836	KYSE510	squamous_cell_carcinoma	erismodegib	BRD-K19796430	33	probe	NA
14.277	TE15	squamous_cell_carcinoma	erismodegib	BRD-K19796430	33	probe	NA
14.666	TE5	squamous_cell_carcinoma	erismodegib	BRD-K19796430	33	probe	NA
13.79	KYSE410	squamous_cell_carcinoma	erismodegib	BRD-K19796430	33	probe	NA
14.472	KYSE180	squamous_cell_carcinoma	erismodegib	BRD-K19796430	33	probe	NA
14.123	TE9	squamous_cell_carcinoma	erismodegib	BRD-K19796430	33	probe	NA
13.299	COLO680N	squamous_cell_carcinoma	erismodegib	BRD-K19796430	33	probe	NA
14.101	TE1	squamous_cell_carcinoma	erismodegib	BRD-K19796430	33	probe	NA
14.728	KYSE150	squamous_cell_carcinoma	erismodegib	BRD-K19796430	33	probe	NA
13.801	TE14	squamous_cell_carcinoma	erismodegib	BRD-K19796430	33	probe	NA
14.252	TE8	squamous_cell_carcinoma	erismodegib	BRD-K19796430	33	probe	NA
15.247	KYSE450	squamous_cell_carcinoma	erismodegib	BRD-K19796430	33	probe	NA
13.816	TE4	squamous_cell_carcinoma	erismodegib	BRD-K19796430	33	probe	NA
14.782	KYSE520	squamous_cell_carcinoma	erismodegib	BRD-K19796430	33	probe	NA
15.361	OE21	squamous_cell_carcinoma	erismodegib	BRD-K19796430	33	probe	NA
14.591	KYSE30	squamous_cell_carcinoma	erismodegib	BRD-K19796430	33	probe	NA
14.935	TE10	squamous_cell_carcinoma	erismodegib	BRD-K19796430	33	probe	NA
14.079	TE6	squamous_cell_carcinoma	erismodegib	BRD-K19796430	33	probe	NA
16.052	COLO680N	squamous_cell_carcinoma	quizartinib	BRD-K93918653	66	clinical	FLT3
13.803	TE5	squamous_cell_carcinoma	quizartinib	BRD-K93918653	66	clinical	FLT3
14.806	TE11	squamous_cell_carcinoma	quizartinib	BRD-K93918653	66	clinical	FLT3
14.772	TE1	squamous_cell_carcinoma	quizartinib	BRD-K93918653	66	clinical	FLT3
12.067	KYSE140	squamous_cell_carcinoma	quizartinib	BRD-K93918653	66	clinical	FLT3
16.307	TE14	squamous_cell_carcinoma	quizartinib	BRD-K93918653	66	clinical	FLT3
14.936	KYSE70	squamous_cell_carcinoma	quizartinib	BRD-K93918653	66	clinical	FLT3
15	TE9	squamous_cell_carcinoma	quizartinib	BRD-K93918653	66	clinical	FLT3
13.751	KYSE150	squamous_cell_carcinoma	quizartinib	BRD-K93918653	66	clinical	FLT3
13.238	KYSE410	squamous_cell_carcinoma	quizartinib	BRD-K93918653	66	clinical	FLT3
14.256	TE4	squamous_cell_carcinoma	quizartinib	BRD-K93918653	66	clinical	FLT3
14.942	KYSE450	squamous_cell_carcinoma	quizartinib	BRD-K93918653	66	clinical	FLT3
13.884	TE15	squamous_cell_carcinoma	quizartinib	BRD-K93918653	66	clinical	FLT3
14.941	TE10	squamous_cell_carcinoma	quizartinib	BRD-K93918653	66	clinical	FLT3
14.266	KYSE30	squamous_cell_carcinoma	quizartinib	BRD-K93918653	66	clinical	FLT3
13.81	KYSE510	squamous_cell_carcinoma	quizartinib	BRD-K93918653	66	clinical	FLT3
13.861	TE6	squamous_cell_carcinoma	quizartinib	BRD-K93918653	66	clinical	FLT3
14.942	KYSE520	squamous_cell_carcinoma	quizartinib	BRD-K93918653	66	clinical	FLT3
14.14	KYSE180	squamous_cell_carcinoma	quizartinib	BRD-K93918653	66	clinical	FLT3
14.066	TE8	squamous_cell_carcinoma	quizartinib	BRD-K93918653	66	clinical	FLT3
13.041	OE21	squamous_cell_carcinoma	quizartinib	BRD-K93918653	66	clinical	FLT3
14.755	KYSE30	squamous_cell_carcinoma	pazopanib	BRD-K74514084	66	FDA	FLT1;FLT3;KDR;KIT;PDGFRB
14.022	KYSE150	squamous_cell_carcinoma	pazopanib	BRD-K74514084	66	FDA	FLT1;FLT3;KDR;KIT;PDGFRB
14.098	TE4	squamous_cell_carcinoma	pazopanib	BRD-K74514084	66	FDA	FLT1;FLT3;KDR;KIT;PDGFRB
12.68	TE11	squamous_cell_carcinoma	pazopanib	BRD-K74514084	66	FDA	FLT1;FLT3;KDR;KIT;PDGFRB
13.541	TE10	squamous_cell_carcinoma	pazopanib	BRD-K74514084	66	FDA	FLT1;FLT3;KDR;KIT;PDGFRB
12.797	TE5	squamous_cell_carcinoma	pazopanib	BRD-K74514084	66	FDA	FLT1;FLT3;KDR;KIT;PDGFRB
13.412	TE15	squamous_cell_carcinoma	pazopanib	BRD-K74514084	66	FDA	FLT1;FLT3;KDR;KIT;PDGFRB
14.484	KYSE450	squamous_cell_carcinoma	pazopanib	BRD-K74514084	66	FDA	FLT1;FLT3;KDR;KIT;PDGFRB
13.504	KYSE180	squamous_cell_carcinoma	pazopanib	BRD-K74514084	66	FDA	FLT1;FLT3;KDR;KIT;PDGFRB
14.403	TE14	squamous_cell_carcinoma	pazopanib	BRD-K74514084	66	FDA	FLT1;FLT3;KDR;KIT;PDGFRB
14.358	COLO680N	squamous_cell_carcinoma	pazopanib	BRD-K74514084	66	FDA	FLT1;FLT3;KDR;KIT;PDGFRB
13.306	OE21	squamous_cell_carcinoma	pazopanib	BRD-K74514084	66	FDA	FLT1;FLT3;KDR;KIT;PDGFRB
13.056	TE8	squamous_cell_carcinoma	pazopanib	BRD-K74514084	66	FDA	FLT1;FLT3;KDR;KIT;PDGFRB
13.811	TE1	squamous_cell_carcinoma	pazopanib	BRD-K74514084	66	FDA	FLT1;FLT3;KDR;KIT;PDGFRB
13.5	KYSE410	squamous_cell_carcinoma	pazopanib	BRD-K74514084	66	FDA	FLT1;FLT3;KDR;KIT;PDGFRB
14.932	KYSE510	squamous_cell_carcinoma	pazopanib	BRD-K74514084	66	FDA	FLT1;FLT3;KDR;KIT;PDGFRB
13.753	KYSE520	squamous_cell_carcinoma	pazopanib	BRD-K74514084	66	FDA	FLT1;FLT3;KDR;KIT;PDGFRB
12.906	TE6	squamous_cell_carcinoma	pazopanib	BRD-K74514084	66	FDA	FLT1;FLT3;KDR;KIT;PDGFRB
12.698	KYSE70	squamous_cell_carcinoma	pazopanib	BRD-K74514084	66	FDA	FLT1;FLT3;KDR;KIT;PDGFRB
12.693	KYSE140	squamous_cell_carcinoma	pazopanib	BRD-K74514084	66	FDA	FLT1;FLT3;KDR;KIT;PDGFRB
13.656	TE9	squamous_cell_carcinoma	pazopanib	BRD-K74514084	66	FDA	FLT1;FLT3;KDR;KIT;PDGFRB
9.7419	TE5	squamous_cell_carcinoma	bosutinib	BRD-K90746395	66	FDA	ABL1;SRC
11.43	TE14	squamous_cell_carcinoma	bosutinib	BRD-K90746395	66	FDA	ABL1;SRC
11.559	COLO680N	squamous_cell_carcinoma	bosutinib	BRD-K90746395	66	FDA	ABL1;SRC
10.429	KYSE520	squamous_cell_carcinoma	bosutinib	BRD-K90746395	66	FDA	ABL1;SRC
8.2025	OE21	squamous_cell_carcinoma	bosutinib	BRD-K90746395	66	FDA	ABL1;SRC
10.176	KYSE410	squamous_cell_carcinoma	bosutinib	BRD-K90746395	66	FDA	ABL1;SRC
11.31	TE1	squamous_cell_carcinoma	bosutinib	BRD-K90746395	66	FDA	ABL1;SRC
11.303	KYSE30	squamous_cell_carcinoma	bosutinib	BRD-K90746395	66	FDA	ABL1;SRC
11.868	KYSE150	squamous_cell_carcinoma	bosutinib	BRD-K90746395	66	FDA	ABL1;SRC
12.248	TE9	squamous_cell_carcinoma	bosutinib	BRD-K90746395	66	FDA	ABL1;SRC
9.183	TE15	squamous_cell_carcinoma	bosutinib	BRD-K90746395	66	FDA	ABL1;SRC
10.86	TE10	squamous_cell_carcinoma	bosutinib	BRD-K90746395	66	FDA	ABL1;SRC
11.226	TE4	squamous_cell_carcinoma	bosutinib	BRD-K90746395	66	FDA	ABL1;SRC
10.626	TE8	squamous_cell_carcinoma	bosutinib	BRD-K90746395	66	FDA	ABL1;SRC
9.7882	TE11	squamous_cell_carcinoma	bosutinib	BRD-K90746395	66	FDA	ABL1;SRC
10.24	TE6	squamous_cell_carcinoma	bosutinib	BRD-K90746395	66	FDA	ABL1;SRC
10.67	KYSE510	squamous_cell_carcinoma	bosutinib	BRD-K90746395	66	FDA	ABL1;SRC
12.778	KYSE70	squamous_cell_carcinoma	bosutinib	BRD-K90746395	66	FDA	ABL1;SRC
11.052	KYSE180	squamous_cell_carcinoma	bosutinib	BRD-K90746395	66	FDA	ABL1;SRC
11.738	KYSE450	squamous_cell_carcinoma	bosutinib	BRD-K90746395	66	FDA	ABL1;SRC
9.1352	KYSE140	squamous_cell_carcinoma	bosutinib	BRD-K90746395	66	FDA	ABL1;SRC
14.526	TE1	squamous_cell_carcinoma	abiraterone	BRD-K50071428	17	FDA	CYP17A1
14.99	KYSE410	squamous_cell_carcinoma	abiraterone	BRD-K50071428	17	FDA	CYP17A1
13.629	TE4	squamous_cell_carcinoma	abiraterone	BRD-K50071428	17	FDA	CYP17A1
14.617	TE8	squamous_cell_carcinoma	abiraterone	BRD-K50071428	17	FDA	CYP17A1
16.491	KYSE70	squamous_cell_carcinoma	abiraterone	BRD-K50071428	17	FDA	CYP17A1
14.285	TE6	squamous_cell_carcinoma	abiraterone	BRD-K50071428	17	FDA	CYP17A1

## Sheet: column
column header	column description
area_under_curve	integrated area under the sigmoid-fit concentration-response curve
ccl_name	primary name of cancer cell line
ccle_hist_subtype_1	cell line histology type (specific) from CCLE
cpd_name	name of compound (INN preferred; best available otherwise)
broad_cpd_id	unique compound identifier in Broad Institute LIMS
top_test_conc_umol	starting top concentration for 16-point 2-fold serial dilution of compound
cpd_status	clinical status of small molecule
gene_symbol_of_protein_target	HUGO gene symbol for gene encoding targeted protein
